# Supplementary material for: Synthesis of tetrahydrofuro[3,2-c]pyridines via Pictet–Spengler reaction
Source: Beilstein J Org Chem. 2023 Jun 30;19:991–7. doi: 10.3762/bjoc.19.74 (PMC10315887; doi:10.3762/bjoc.19.74)
Supplement: File 2 — Crystallographic information file for compound 4a. [file Beilstein_J_Org_Chem-19-991-s002.cif]

data_psu-1432(467b_1)
_audit_creation_date               2022-08-19
_audit_creation_method
;
Olex2 1.3
(compiled 2020.11.12 svn.r5f609507 for OlexSys, GUI svn.r6408)
;
_shelx_SHELXL_version_number       '2018/3'
_audit_contact_author_address      ?
_audit_contact_author_email        ?
_audit_contact_author_name         ''
_audit_contact_author_phone        ?
_publ_contact_author_id_orcid      ?
_publ_section_references
;
Dolomanov, O.V., Bourhis, L.J., Gildea, R.J, Howard, J.A.K. & Puschmann, H.
 (2009), J. Appl. Cryst. 42, 339-341.

Sheldrick, G.M. (2008). Acta Cryst. A64, 112-122.

Sheldrick, G.M. (2015). Acta Cryst. C71, 3-8.
;
_chemical_name_common              ?
_chemical_name_systematic
;
 ? 
;
_chemical_formula_moiety           'C14 H15 N O'
_chemical_formula_sum              'C14 H15 N O'
_chemical_formula_weight           213.27
_chemical_melting_point            ?
_chemical_oxdiff_formula           'C H N O'
loop_
  _atom_type_symbol
  _atom_type_description
  _atom_type_scat_dispersion_real
  _atom_type_scat_dispersion_imag
  _atom_type_scat_source
 'C' 'C' 0.0033 0.0016 'International Tables Vol C Tables 4.2.6.8 and 6.1.1.4'
 'H' 'H' 0.0000 0.0000 'International Tables Vol C Tables 4.2.6.8 and 6.1.1.4'
 'N' 'N' 0.0061 0.0033 'International Tables Vol C Tables 4.2.6.8 and 6.1.1.4'
 'O' 'O' 0.0106 0.0060 'International Tables Vol C Tables 4.2.6.8 and 6.1.1.4'

_shelx_space_group_comment
;
The symmetry employed for this shelxl refinement is uniquely defined
by the following loop, which should always be used as a source of
symmetry information in preference to the above space-group names.
They are only intended as comments.
;
_space_group_crystal_system        'monoclinic'
_space_group_IT_number             14
_space_group_name_H-M_alt          'P 1 21/c 1'
_space_group_name_Hall             '-P 2ybc'
loop_
  _space_group_symop_operation_xyz
 'x, y, z'
 '-x, y+1/2, -z+1/2'
 '-x, -y, -z'
 'x, -y-1/2, z-1/2'

_cell_length_a                     12.073(3)
_cell_length_b                     5.7407(16)
_cell_length_c                     16.957(4)
_cell_angle_alpha                  90
_cell_angle_beta                   93.28(2)
_cell_angle_gamma                  90
_cell_volume                       1173.3(5)
_cell_formula_units_Z              4
_cell_measurement_reflns_used      1368
_cell_measurement_temperature      295(2)
_cell_measurement_theta_max        26.0790
_cell_measurement_theta_min        2.7840
_shelx_estimated_absorpt_T_max     0.991
_shelx_estimated_absorpt_T_min     0.956
_exptl_absorpt_coefficient_mu      0.076
_exptl_absorpt_correction_T_max    1.00000
_exptl_absorpt_correction_T_min    0.51726
_exptl_absorpt_correction_type     multi-scan
_exptl_absorpt_process_details
;
CrysAlisPro, Agilent Technologies,
Version 1.171.37.33 (release 27-03-2014 CrysAlis171 .NET)
(compiled Mar 27 2014,17:12:48)
Empirical absorption correction using spherical harmonics,
 implemented in SCALE3 ABSPACK scaling algorithm.
;
_exptl_absorpt_special_details     ?
_exptl_crystal_colour              'clear colourless'
_exptl_crystal_colour_lustre       clear
_exptl_crystal_colour_modifier     .
_exptl_crystal_colour_primary      colourless
_exptl_crystal_density_diffrn      1.207
_exptl_crystal_density_meas        ?
_exptl_crystal_density_method      'not measured'
_exptl_crystal_description         prism
_exptl_crystal_F_000               456
_exptl_crystal_size_max            0.6
_exptl_crystal_size_mid            0.4
_exptl_crystal_size_min            0.12
_exptl_special_details
;
 ? 
;
_exptl_transmission_factor_max     ?
_exptl_transmission_factor_min     ?
_diffrn_reflns_av_R_equivalents    0.0426
_diffrn_reflns_av_unetI/netI       0.0574
_diffrn_reflns_Laue_measured_fraction_full  1.000
_diffrn_reflns_Laue_measured_fraction_max  0.851
_diffrn_reflns_limit_h_max         15
_diffrn_reflns_limit_h_min         -13
_diffrn_reflns_limit_k_max         6
_diffrn_reflns_limit_k_min         -7
_diffrn_reflns_limit_l_max         23
_diffrn_reflns_limit_l_min         -15
_diffrn_reflns_number              5659
_diffrn_reflns_point_group_measured_fraction_full  1.000
_diffrn_reflns_point_group_measured_fraction_max  0.851
_diffrn_reflns_theta_full          26.000
_diffrn_reflns_theta_max           29.521
_diffrn_reflns_theta_min           2.406
_diffrn_ambient_temperature        295(2)
_diffrn_detector                   'CCD plate'
_diffrn_detector_area_resol_mean   10.4752
_diffrn_detector_type              Ruby
_diffrn_measured_fraction_theta_full  1.000
_diffrn_measured_fraction_theta_max  0.851
_diffrn_measurement_details
;
#__ type_ start__ end____ width___ exp.time_
  1 omega  -18.00   79.00   1.0000   22.0000
omega____ theta____ kappa____ phi______ frames
    -       13.8509   57.0000  120.0000 97

#__ type_ start__ end____ width___ exp.time_
  2 omega  -60.00   26.00   1.0000   22.0000
omega____ theta____ kappa____ phi______ frames
    -       13.8509  -77.0000    0.0000 86

#__ type_ start__ end____ width___ exp.time_
  3 omega  -16.00    9.00   1.0000   22.0000
omega____ theta____ kappa____ phi______ frames
    -      -14.3978  -99.0000  -90.0000 25
;
_diffrn_measurement_device         'four-circle diffractometer'
_diffrn_measurement_device_type    'New Xcalibur, Ruby'
_diffrn_measurement_method         '\w scans'
_diffrn_orient_matrix_UB_11        0.0571412000
_diffrn_orient_matrix_UB_12        -0.0134698000
_diffrn_orient_matrix_UB_13        -0.0070301000
_diffrn_orient_matrix_UB_21        -0.0127066000
_diffrn_orient_matrix_UB_22        0.0072333000
_diffrn_orient_matrix_UB_23        -0.0411843000
_diffrn_orient_matrix_UB_31        0.0071762000
_diffrn_orient_matrix_UB_32        0.1225460000
_diffrn_orient_matrix_UB_33        0.0019317000
_diffrn_radiation_monochromator    graphite
_diffrn_radiation_probe            x-ray
_diffrn_radiation_type             'Mo K\a'
_diffrn_radiation_wavelength       0.71073
_diffrn_source                     'Enhance (Mo) X-ray Source'
_reflns_Friedel_coverage           0.000
_reflns_Friedel_fraction_full      .
_reflns_Friedel_fraction_max       .
_reflns_number_gt                  1712
_reflns_number_total               2777
_reflns_odcompleteness_completeness  99.85
_reflns_odcompleteness_iscentric   1
_reflns_odcompleteness_theta       26.32
_reflns_special_details
;
 Reflections were merged by SHELXL according to the crystal
 class for the calculation of statistics and refinement.
 
 _reflns_Friedel_fraction is defined as the number of unique
 Friedel pairs measured divided by the number that would be
 possible theoretically, ignoring centric projections and
 systematic absences.
;
_reflns_threshold_expression       'I > 2\s(I)'
_computing_cell_refinement
;
CrysAlisPro, Agilent Technologies,
Version 1.171.37.33 (release 27-03-2014 CrysAlis171 .NET)
(compiled Mar 27 2014,17:12:48)
;
_computing_data_collection
;
CrysAlisPro, Agilent Technologies,
Version 1.171.37.33 (release 27-03-2014 CrysAlis171 .NET)
(compiled Mar 27 2014,17:12:48)
;
_computing_data_reduction
;
CrysAlisPro, Agilent Technologies,
Version 1.171.37.33 (release 27-03-2014 CrysAlis171 .NET)
(compiled Mar 27 2014,17:12:48)
;
_computing_molecular_graphics      'Olex2 1.3 (Dolomanov et al., 2009)'
_computing_publication_material    'Olex2 1.3 (Dolomanov et al., 2009)'
_computing_structure_refinement    'SHELXL 2018/3 (Sheldrick, 2015)'
_computing_structure_solution      'SHELXS  (Sheldrick, 2008)'
_refine_diff_density_max           0.175
_refine_diff_density_min           -0.283
_refine_diff_density_rms           0.049
_refine_ls_extinction_coef         .
_refine_ls_extinction_method       none
_refine_ls_goodness_of_fit_ref     1.034
_refine_ls_hydrogen_treatment      mixed
_refine_ls_matrix_type             full
_refine_ls_number_parameters       150
_refine_ls_number_reflns           2777
_refine_ls_number_restraints       0
_refine_ls_R_factor_all            0.0978
_refine_ls_R_factor_gt             0.0587
_refine_ls_restrained_S_all        1.034
_refine_ls_shift/su_max            0.000
_refine_ls_shift/su_mean           0.000
_refine_ls_structure_factor_coef   Fsqd
_refine_ls_weighting_details      
 'w=1/[\s^2^(Fo^2^)+(0.0864P)^2^] where P=(Fo^2^+2Fc^2^)/3'
_refine_ls_weighting_scheme        calc
_refine_ls_wR_factor_gt            0.1430
_refine_ls_wR_factor_ref           0.1794
_refine_special_details            ?
_olex2_refinement_description
;
1. Fixed Uiso
 At 1.2 times of:
  All C(H) groups, All C(H,H) groups
 At 1.5 times of:
  All C(H,H,H) groups
2.a Ternary CH refined with riding coordinates:
 C7(H7)
2.b Secondary CH2 refined with riding coordinates:
 C5(H5A,H5B), C6(H6A,H6B)
2.c Aromatic/amide H refined with riding coordinates:
 C2(H2), C9(H9), C10(H10), C11(H11), C12(H12), C13(H13)
2.d Idealised Me refined as rotating group:
 C14(H14A,H14B,H14C)
;
_atom_sites_solution_hydrogens     mixed
_atom_sites_solution_primary       direct
_atom_sites_solution_secondary     ?
loop_
  _atom_site_label
  _atom_site_type_symbol
  _atom_site_fract_x
  _atom_site_fract_y
  _atom_site_fract_z
  _atom_site_U_iso_or_equiv
  _atom_site_adp_type
  _atom_site_occupancy
  _atom_site_site_symmetry_order
  _atom_site_calc_flag
  _atom_site_refinement_flags_posn
  _atom_site_refinement_flags_adp
  _atom_site_refinement_flags_occupancy
  _atom_site_disorder_assembly
  _atom_site_disorder_group
 O1 O 0.23748(10) 0.2140(2) 0.39688(7) 0.0469(4) Uani 1 1 d . . . . .
 C1 C 0.13240(15) 0.2667(3) 0.36431(10) 0.0455(5) Uani 1 1 d . . . . .
 N1 N 0.43515(14) 0.6733(3) 0.29072(9) 0.0523(5) Uani 1 1 d . . . . .
 H1 H 0.4716(19) 0.798(4) 0.2765(13) 0.079(7) Uiso 1 1 d . . . . .
 C2 C 0.13893(15) 0.4569(3) 0.31800(10) 0.0455(5) Uani 1 1 d . . . . .
 H2 H 0.080319 0.528803 0.289554 0.055 Uiso 1 1 calc R U . . .
 C3 C 0.25404(14) 0.5280(3) 0.32084(9) 0.0394(4) Uani 1 1 d . . . . .
 C4 C 0.30996(15) 0.3782(3) 0.36894(9) 0.0428(5) Uani 1 1 d . . . . .
 C5 C 0.42882(16) 0.3799(4) 0.39476(11) 0.0545(5) Uani 1 1 d . . . . .
 H5A H 0.467652 0.255886 0.368983 0.065 Uiso 1 1 calc R U . . .
 H5B H 0.438089 0.357639 0.451465 0.065 Uiso 1 1 calc R U . . .
 C6 C 0.47426(17) 0.6163(4) 0.37177(11) 0.0592(6) Uani 1 1 d . . . . .
 H6A H 0.449690 0.734865 0.407606 0.071 Uiso 1 1 calc R U . . .
 H6B H 0.554713 0.612762 0.375730 0.071 Uiso 1 1 calc R U . . .
 C7 C 0.31389(15) 0.7269(3) 0.28390(10) 0.0442(5) Uani 1 1 d . . . . .
 H7 H 0.300811 0.868767 0.314113 0.053 Uiso 1 1 calc R U . . .
 C8 C 0.27674(15) 0.7698(3) 0.19859(10) 0.0413(4) Uani 1 1 d . . . . .
 C9 C 0.22351(17) 0.9742(3) 0.17562(12) 0.0568(6) Uani 1 1 d . . . . .
 H9 H 0.209052 1.085899 0.213411 0.068 Uiso 1 1 calc R U . . .
 C10 C 0.1917(2) 1.0146(4) 0.09774(13) 0.0698(7) Uani 1 1 d . . . . .
 H10 H 0.155393 1.152141 0.083151 0.084 Uiso 1 1 calc R U . . .
 C11 C 0.2135(2) 0.8522(4) 0.04167(12) 0.0668(6) Uani 1 1 d . . . . .
 H11 H 0.192622 0.879862 -0.011136 0.080 Uiso 1 1 calc R U . . .
 C12 C 0.26658(17) 0.6471(4) 0.06352(11) 0.0609(6) Uani 1 1 d . . . . .
 H12 H 0.281680 0.536868 0.025412 0.073 Uiso 1 1 calc R U . . .
 C13 C 0.29707(16) 0.6060(3) 0.14158(10) 0.0491(5) Uani 1 1 d . . . . .
 H13 H 0.331713 0.466572 0.156150 0.059 Uiso 1 1 calc R U . . .
 C14 C 0.04253(18) 0.1059(4) 0.38545(13) 0.0672(6) Uani 1 1 d . . . . .
 H14A H 0.061156 -0.050232 0.370866 0.101 Uiso 1 1 calc R U . . .
 H14B H -0.025733 0.151027 0.357817 0.101 Uiso 1 1 calc R U . . .
 H14C H 0.034030 0.112921 0.441346 0.101 Uiso 1 1 calc R U . . .

loop_
  _atom_site_aniso_label
  _atom_site_aniso_U_11
  _atom_site_aniso_U_22
  _atom_site_aniso_U_33
  _atom_site_aniso_U_23
  _atom_site_aniso_U_13
  _atom_site_aniso_U_12
 O1 0.0571(8) 0.0442(7) 0.0400(7) 0.0043(5) 0.0068(6) 0.0033(6)
 C1 0.0514(11) 0.0487(10) 0.0368(10) -0.0016(9) 0.0068(8) 0.0015(8)
 N1 0.0575(10) 0.0597(11) 0.0394(9) 0.0025(8) 0.0014(7) -0.0120(8)
 C2 0.0512(11) 0.0498(11) 0.0354(10) -0.0014(8) 0.0020(8) 0.0086(8)
 C3 0.0515(11) 0.0380(9) 0.0290(8) -0.0027(7) 0.0058(7) 0.0033(7)
 C4 0.0531(11) 0.0423(10) 0.0334(9) -0.0019(8) 0.0065(7) 0.0003(8)
 C5 0.0546(12) 0.0648(13) 0.0435(11) 0.0047(9) -0.0027(8) 0.0023(10)
 C6 0.0570(13) 0.0736(14) 0.0460(11) 0.0015(10) -0.0056(9) -0.0107(11)
 C7 0.0594(12) 0.0391(10) 0.0344(9) -0.0058(8) 0.0053(8) -0.0017(8)
 C8 0.0536(11) 0.0342(9) 0.0366(10) -0.0005(7) 0.0059(8) -0.0064(7)
 C9 0.0795(15) 0.0378(10) 0.0528(12) 0.0014(9) 0.0011(10) 0.0004(10)
 C10 0.0935(18) 0.0478(12) 0.0662(15) 0.0179(11) -0.0127(12) -0.0056(11)
 C11 0.0850(17) 0.0717(15) 0.0430(12) 0.0185(12) -0.0038(10) -0.0233(12)
 C12 0.0749(15) 0.0692(14) 0.0391(11) -0.0116(10) 0.0083(9) -0.0140(11)
 C13 0.0630(12) 0.0441(10) 0.0403(10) -0.0059(9) 0.0036(8) -0.0013(9)
 C14 0.0631(14) 0.0690(14) 0.0705(14) 0.0064(11) 0.0129(10) -0.0082(11)

_geom_special_details
;
 All esds (except the esd in the dihedral angle between two l.s. planes)
 are estimated using the full covariance matrix.  The cell esds are taken
 into account individually in the estimation of esds in distances, angles
 and torsion angles; correlations between esds in cell parameters are only
 used when they are defined by crystal symmetry.  An approximate (isotropic)
 treatment of cell esds is used for estimating esds involving l.s. planes.
;
loop_
  _geom_bond_atom_site_label_1
  _geom_bond_atom_site_label_2
  _geom_bond_distance
  _geom_bond_site_symmetry_2
  _geom_bond_publ_flag
 O1 C1 1.388(2) . ?
 O1 C4 1.388(2) . ?
 C1 C2 1.350(2) . ?
 C1 C14 1.484(3) . ?
 N1 H1 0.88(2) . ?
 N1 C6 1.465(2) . ?
 N1 C7 1.494(2) . ?
 C2 H2 0.9300 . ?
 C2 C3 1.447(2) . ?
 C3 C4 1.341(2) . ?
 C3 C7 1.506(2) . ?
 C4 C5 1.476(2) . ?
 C5 H5A 0.9700 . ?
 C5 H5B 0.9700 . ?
 C5 C6 1.523(3) . ?
 C6 H6A 0.9700 . ?
 C6 H6B 0.9700 . ?
 C7 H7 0.9800 . ?
 C7 C8 1.510(2) . ?
 C8 C9 1.383(3) . ?
 C8 C13 1.381(2) . ?
 C9 H9 0.9300 . ?
 C9 C10 1.374(3) . ?
 C10 H10 0.9300 . ?
 C10 C11 1.368(3) . ?
 C11 H11 0.9300 . ?
 C11 C12 1.381(3) . ?
 C12 H12 0.9300 . ?
 C12 C13 1.374(2) . ?
 C13 H13 0.9300 . ?
 C14 H14A 0.9600 . ?
 C14 H14B 0.9600 . ?
 C14 H14C 0.9600 . ?

loop_
  _geom_angle_atom_site_label_1
  _geom_angle_atom_site_label_2
  _geom_angle_atom_site_label_3
  _geom_angle
  _geom_angle_site_symmetry_1
  _geom_angle_site_symmetry_3
  _geom_angle_publ_flag
 C1 O1 C4 107.20(13) . . ?
 O1 C1 C14 115.62(16) . . ?
 C2 C1 O1 109.00(16) . . ?
 C2 C1 C14 135.36(18) . . ?
 C6 N1 H1 107.4(14) . . ?
 C6 N1 C7 112.37(15) . . ?
 C7 N1 H1 108.4(15) . . ?
 C1 C2 H2 126.4 . . ?
 C1 C2 C3 107.28(16) . . ?
 C3 C2 H2 126.4 . . ?
 C2 C3 C7 133.07(15) . . ?
 C4 C3 C2 106.75(15) . . ?
 C4 C3 C7 120.16(16) . . ?
 O1 C4 C5 121.63(15) . . ?
 C3 C4 O1 109.77(15) . . ?
 C3 C4 C5 128.54(16) . . ?
 C4 C5 H5A 110.4 . . ?
 C4 C5 H5B 110.4 . . ?
 C4 C5 C6 106.75(15) . . ?
 H5A C5 H5B 108.6 . . ?
 C6 C5 H5A 110.4 . . ?
 C6 C5 H5B 110.4 . . ?
 N1 C6 C5 109.74(15) . . ?
 N1 C6 H6A 109.7 . . ?
 N1 C6 H6B 109.7 . . ?
 C5 C6 H6A 109.7 . . ?
 C5 C6 H6B 109.7 . . ?
 H6A C6 H6B 108.2 . . ?
 N1 C7 C3 107.65(14) . . ?
 N1 C7 H7 108.5 . . ?
 N1 C7 C8 110.11(14) . . ?
 C3 C7 H7 108.5 . . ?
 C3 C7 C8 113.51(14) . . ?
 C8 C7 H7 108.5 . . ?
 C9 C8 C7 121.08(16) . . ?
 C13 C8 C7 120.29(16) . . ?
 C13 C8 C9 118.62(17) . . ?
 C8 C9 H9 119.6 . . ?
 C10 C9 C8 120.90(19) . . ?
 C10 C9 H9 119.6 . . ?
 C9 C10 H10 120.0 . . ?
 C11 C10 C9 119.94(19) . . ?
 C11 C10 H10 120.0 . . ?
 C10 C11 H11 120.0 . . ?
 C10 C11 C12 119.96(19) . . ?
 C12 C11 H11 120.0 . . ?
 C11 C12 H12 120.0 . . ?
 C13 C12 C11 119.98(19) . . ?
 C13 C12 H12 120.0 . . ?
 C8 C13 H13 119.7 . . ?
 C12 C13 C8 120.60(18) . . ?
 C12 C13 H13 119.7 . . ?
 C1 C14 H14A 109.5 . . ?
 C1 C14 H14B 109.5 . . ?
 C1 C14 H14C 109.5 . . ?
 H14A C14 H14B 109.5 . . ?
 H14A C14 H14C 109.5 . . ?
 H14B C14 H14C 109.5 . . ?

loop_
  _geom_torsion_atom_site_label_1
  _geom_torsion_atom_site_label_2
  _geom_torsion_atom_site_label_3
  _geom_torsion_atom_site_label_4
  _geom_torsion
  _geom_torsion_site_symmetry_1
  _geom_torsion_site_symmetry_2
  _geom_torsion_site_symmetry_3
  _geom_torsion_site_symmetry_4
  _geom_torsion_publ_flag
 O1 C1 C2 C3 0.35(19) . . . . ?
 O1 C4 C5 C6 -164.29(15) . . . . ?
 C1 O1 C4 C3 -0.10(18) . . . . ?
 C1 O1 C4 C5 177.30(15) . . . . ?
 C1 C2 C3 C4 -0.41(18) . . . . ?
 C1 C2 C3 C7 -178.60(17) . . . . ?
 N1 C7 C8 C9 -124.57(18) . . . . ?
 N1 C7 C8 C13 54.4(2) . . . . ?
 C2 C3 C4 O1 0.31(18) . . . . ?
 C2 C3 C4 C5 -176.86(16) . . . . ?
 C2 C3 C7 N1 -165.10(16) . . . . ?
 C2 C3 C7 C8 -43.0(2) . . . . ?
 C3 C4 C5 C6 12.6(3) . . . . ?
 C3 C7 C8 C9 114.7(2) . . . . ?
 C3 C7 C8 C13 -66.4(2) . . . . ?
 C4 O1 C1 C2 -0.17(18) . . . . ?
 C4 O1 C1 C14 178.41(14) . . . . ?
 C4 C3 C7 N1 16.9(2) . . . . ?
 C4 C3 C7 C8 139.04(17) . . . . ?
 C4 C5 C6 N1 -45.7(2) . . . . ?
 C6 N1 C7 C3 -52.34(18) . . . . ?
 C6 N1 C7 C8 -176.56(15) . . . . ?
 C7 N1 C6 C5 70.5(2) . . . . ?
 C7 C3 C4 O1 178.78(13) . . . . ?
 C7 C3 C4 C5 1.6(3) . . . . ?
 C7 C8 C9 C10 178.76(17) . . . . ?
 C7 C8 C13 C12 -177.97(17) . . . . ?
 C8 C9 C10 C11 -0.6(3) . . . . ?
 C9 C8 C13 C12 1.0(3) . . . . ?
 C9 C10 C11 C12 0.6(3) . . . . ?
 C10 C11 C12 C13 0.2(3) . . . . ?
 C11 C12 C13 C8 -1.0(3) . . . . ?
 C13 C8 C9 C10 -0.2(3) . . . . ?
 C14 C1 C2 C3 -177.8(2) . . . . ?

_shelx_res_file
;
TITL PSU-1432(467B_1) in P21/c #14
    psu-1432(467b_1).res
    created by SHELXL-2018/3 at 23:42:29 on 19-Aug-2022
REM reset to P21/c #14
CELL 0.71073 12.07269 5.74067 16.95693 90 93.281 90
ZERR 4 0.00317 0.00155 0.0039 0 0.0214 0
LATT 1
SYMM -X,0.5+Y,0.5-Z
SFAC C H N O
UNIT 56 60 4 4

L.S. 5
PLAN  25
SIZE 0.12 0.4 0.6
TEMP 22(2)
CONF
BOND
fmap 2
MORE -1
BOND $H
acta 52
REM <olex2.extras>
REM <HklSrc "%.\\PSU-1432(467B_1).hkl">
REM </olex2.extras>

WGHT    0.086400
FVAR       8.49164
O1    4    0.237484    0.213976    0.396884    11.00000    0.05706    0.04421 =
         0.03996    0.00430    0.00678    0.00326
C1    1    0.132403    0.266730    0.364311    11.00000    0.05140    0.04872 =
         0.03679   -0.00156    0.00679    0.00147
N1    3    0.435146    0.673317    0.290720    11.00000    0.05753    0.05973 =
         0.03935    0.00252    0.00139   -0.01205
H1    2    0.471632    0.797703    0.276490    11.00000    0.07859
C2    1    0.138935    0.456877    0.318003    11.00000    0.05117    0.04982 =
         0.03541   -0.00144    0.00201    0.00863
AFIX  43
H2    2    0.080319    0.528803    0.289554    11.00000   -1.20000
AFIX   0
C3    1    0.254042    0.528038    0.320835    11.00000    0.05153    0.03800 =
         0.02897   -0.00269    0.00582    0.00331
C4    1    0.309958    0.378160    0.368944    11.00000    0.05310    0.04227 =
         0.03344   -0.00192    0.00650    0.00032
C5    1    0.428821    0.379867    0.394764    11.00000    0.05458    0.06482 =
         0.04349    0.00470   -0.00271    0.00225
AFIX  23
H5A   2    0.467652    0.255886    0.368983    11.00000   -1.20000
H5B   2    0.438089    0.357639    0.451465    11.00000   -1.20000
AFIX   0
C6    1    0.474257    0.616320    0.371774    11.00000    0.05697    0.07362 =
         0.04596    0.00149   -0.00558   -0.01067
AFIX  23
H6A   2    0.449690    0.734865    0.407606    11.00000   -1.20000
H6B   2    0.554713    0.612762    0.375730    11.00000   -1.20000
AFIX   0
C7    1    0.313890    0.726852    0.283898    11.00000    0.05944    0.03913 =
         0.03437   -0.00576    0.00533   -0.00175
AFIX  13
H7    2    0.300811    0.868767    0.314113    11.00000   -1.20000
AFIX   0
C8    1    0.276740    0.769843    0.198590    11.00000    0.05356    0.03418 =
         0.03657   -0.00048    0.00586   -0.00638
C9    1    0.223512    0.974236    0.175617    11.00000    0.07951    0.03784 =
         0.05282    0.00137    0.00115    0.00039
AFIX  43
H9    2    0.209052    1.085899    0.213411    11.00000   -1.20000
AFIX   0
C10   1    0.191715    1.014558    0.097742    11.00000    0.09346    0.04776 =
         0.06617    0.01795   -0.01268   -0.00559
AFIX  43
H10   2    0.155393    1.152141    0.083151    11.00000   -1.20000
AFIX   0
C11   1    0.213523    0.852164    0.041671    11.00000    0.08504    0.07167 =
         0.04296    0.01847   -0.00378   -0.02329
AFIX  43
H11   2    0.192622    0.879862   -0.011136    11.00000   -1.20000
AFIX   0
C12   1    0.266581    0.647123    0.063520    11.00000    0.07493    0.06924 =
         0.03915   -0.01156    0.00834   -0.01404
AFIX  43
H12   2    0.281680    0.536868    0.025412    11.00000   -1.20000
AFIX   0
C13   1    0.297069    0.606009    0.141577    11.00000    0.06298    0.04406 =
         0.04026   -0.00586    0.00357   -0.00129
AFIX  43
H13   2    0.331713    0.466572    0.156150    11.00000   -1.20000
AFIX   0
C14   1    0.042529    0.105914    0.385451    11.00000    0.06309    0.06900 =
         0.07051    0.00641    0.01291   -0.00816
AFIX 137
H14A  2    0.061156   -0.050232    0.370866    11.00000   -1.50000
H14B  2   -0.025733    0.151027    0.357817    11.00000   -1.50000
H14C  2    0.034030    0.112921    0.441346    11.00000   -1.50000
AFIX   0
HKLF 4


REM  PSU-1432(467B_1) in P21/c #14
REM wR2 = 0.1794, GooF = S = 1.034, Restrained GooF = 1.034 for all data
REM R1 = 0.0587 for 1712 Fo > 4sig(Fo) and 0.0978 for all 2777 data
REM 150 parameters refined using 0 restraints

END

WGHT      0.0864      0.0000

REM Highest difference peak  0.175,  deepest hole -0.283,  1-sigma level  0.049
Q1    1   0.2001  0.2154  0.4579  11.00000  0.05    0.17
Q2    1   0.1225  0.4575  0.3666  11.00000  0.05    0.15
Q3    1   0.2788  0.2015  0.4835  11.00000  0.05    0.15
Q4    1   0.3008  0.2606  0.4930  11.00000  0.05    0.14
Q5    1   0.2589  0.6111  0.1218  11.00000  0.05    0.14
Q6    1   0.2119  1.1324  0.2614  11.00000  0.05    0.14
Q7    1   0.6033  0.5565  0.3371  11.00000  0.05    0.13
Q8    1   0.3244  0.3604  0.2996  11.00000  0.05    0.13
Q9    1   0.3719  0.4038  0.4627  11.00000  0.05    0.13
Q10   1   0.1920  0.4136  0.2410  11.00000  0.05    0.13
Q11   1   0.4003  0.5895  0.1414  11.00000  0.05    0.13
Q12   1   0.2960  0.2963  0.0564  11.00000  0.05    0.12
Q13   1   0.1434  0.2974  0.3114  11.00000  0.05    0.12
Q14   1   0.3110  0.7423  0.2184  11.00000  0.05    0.12
Q15   1   0.1580  1.1167  0.2468  11.00000  0.05    0.12
Q16   1   0.1617  1.2890  0.2244  11.00000  0.05    0.12
Q17   1   0.5182  0.0229  0.4830  11.00000  0.05    0.12
Q18   1   0.4156  0.8140  0.4248  11.00000  0.05    0.11
Q19   1   0.2335  0.0057  0.4012  11.00000  0.05    0.11
Q20   1   0.3070  0.3893  0.3174  11.00000  0.05    0.11
Q21   1   0.4802  0.8665  0.4835  11.00000  0.05    0.11
Q22   1   0.3648  0.8102  0.4011  11.00000  0.05    0.11
Q23   1   0.5078  0.9206  0.3777  11.00000  0.05    0.11
Q24   1   0.3011  0.5387  0.2812  11.00000  0.05    0.11
Q25   1   0.5436  0.7708  0.4015  11.00000  0.05    0.11
;
_shelx_res_checksum                71201
_shelx_hkl_file
;
   0   0   2 178609. 3555.64   1
   0   0  -2 160398. 3536.13   1
   0   0   3 375.511 106.612   1
   0   0  -3 218.574 96.8541   1
   0   0  -4 888576. 18926.7   1
   0   0   4 920721. 18934.3   1
   0   0  -5 178.302 111.227   1
   0   0   5 706.177 193.816   1
   0   0   6 2196.99 271.638   1
   0   0  -6 1846.72 248.513   1
   0   0  -7-5.70417 54.3775   1
   0   0   7-29.1234 45.8969   1
   0   0  -8 21.5797 101.797   1
   0   0   8 55.6500 56.6637   1
   0   0  -9 28.1321 48.2251   1
   0   0   9-38.8008 70.3952   1
   0   0 -10 61736.9 2280.57   1
   0   0  10 62841.5 2244.71   1
   0   0  11 83.8536 97.8100   1
   0   0 -11 64.1851 63.9076   1
   0   0  12 72197.0 2674.07   1
   0   0 -12 78555.4 2788.53   1
   0   0  13 107.236 87.7931   1
   0   0  14 1863.82 395.305   1
   0   0  15 160.768 164.000   1
   0   0  16 3569.63 591.692   1
   0   0  17 20.4139 96.7925   1
   0   0  18-67.6487 155.440   1
   0   0  19 218.646 217.611   1
   0   0  20 38.7497 131.046   1
   0   0  21 125.065 240.486   1
   0   0  22 2145.55 580.283   1
   0   1   0-21.4810 29.3238   1
   0  -1   0 30.2887 19.8643   1
   0   1  -1 166467. 3853.92   1
   0  -1   1 176475. 3878.21   1
   0  -1  -1 167712. 3776.97   2
   0   1  -2 508743. 11071.7   1
   0  -1  -2 523241. 10766.6   2
   0   1  -3 263633. 6068.40   1
   0  -1   3 269092. 6109.06   1
   0  -1  -3 298372. 5963.46   3
   0   1   3 290287. 5972.49   3
   0  -1  -4 136458. 3056.84   1
   0   1  -4 126133. 3441.09   1
   0   1   4 136866. 3281.50   3
   0  -1   4 135580. 3510.28   1
   0   1   4 141602. 2981.04   1
   0   1  -5 70232.1 2167.97   1
   0  -1  -5 68521.2 1785.80   1
   0   1   5 69499.6 1701.02   1
   0  -1   5 69000.1 2184.79   1
   0  -1  -6 114923. 2908.04   1
   0   1   6 118135. 2816.76   1
   0  -1   6 123693. 3373.11   1
   0   1  -6 117438. 3315.92   1
   0   1   6 128386. 3111.58   3
   0  -1   7 9165.79 705.009   1
   0   1   7 9439.09 593.940   3
   0   1   7 8412.98 463.404   1
   0   1  -7 7912.90 658.838   1
   0  -1  -7 8105.79 504.692   1
   0   1   7 8517.95 294.938   2
   0   1   8 18723.7 814.850   1
   0  -1   8 18929.3 1110.66   1
   0   1   8 22852.9 1019.49   3
   0   1  -8 19719.9 1101.85   1
   0  -1  -8 18780.2 886.282   1
   0  -1   9-74.6351 108.324   1
   0  -1  -9 55.9947 57.1145   1
   0   1  -9-51.5199 123.417   1
   0   1   9 152.909 106.040   3
   0   1   9-38.3846 75.7621   1
   0  -1  10-61.0025 119.885   1
   0  -1 -10 61.1593 62.4122   1
   0   1 -10-12.2217 109.606   1
   0   1  10 220.519 128.503   3
   0   1  10 19.2090 72.8428   1
   0  -1  11 17867.0 1212.87   1
   0   1  11 18778.1 970.160   1
   0  -1 -11 18854.8 1079.44   1
   0  -1  12 5043.04 664.224   1
   0   1  12 4688.30 488.458   1
   0  -1 -12 4548.88 535.591   1
   0  -1  13 18765.0 1368.64   1
   0  -1 -13 20283.8 1238.94   1
   0   1  13 19224.6 1094.96   1
   0  -1  14 6707.94 832.891   1
   0   1  14 7828.63 703.383   1
   0   1  14 8169.78 598.576   2
   0  -1 -14 8025.11 796.373   1
   0   1  15 1761.89 274.564   2
   0   1  15 1828.20 350.648   1
   0  -1  15 1825.43 466.714   1
   0  -1  16 876.643 327.170   1
   0   1  16 1135.65 266.288   1
   0  -1  17 2215.44 522.233   1
   0   1  17 1853.54 391.016   1
   0   1  18-28.1214 108.868   1
   0  -1  18 229.873 137.091   1
   0   1  19 2304.82 478.894   1
   0  -1  19 2549.55 603.485   1
   0  -1  20 3101.42 698.892   1
   0  -1  21 217.600 189.034   1
   0  -1  22 4741.35 931.473   1
   0  -1  23 3480.00 844.502   1
   0  -2   0 14996.1 709.304   1
   0  -2   1 49372.3 1622.76   1
   0  -2  -1 49429.6 1477.06   1
   0  -2  -1 53998.7 1621.76   2
   0   2  -1 48304.8 1581.64   1
   0  -2  -2 79.2702 40.0302   1
   0   2  -2 41.2442 48.8189   1
   0  -2  -2 67.5959 37.7304   2
   0  -2   2-1.70751 95.0974   1
   0  -2  -3 7451.43 424.199   2
   0  -2  -3 8595.63 566.224   3
   0  -2   3 7397.49 583.868   1
   0   2  -3 7653.87 564.186   1
   0  -2  -4 10904.4 482.698   2
   0  -2   4 11213.2 758.729   1
   0   2  -4 11433.0 750.474   1
   0  -2  -4 11641.5 669.637   3
   0  -2  -5 388.719 62.2161   1
   0   2  -5 126.425 58.7563   1
   0  -2   5 224.432 121.595   1
   0  -2  -5 409.698 74.1456   2
   0  -2  -5 468.632 138.248   3
   0  -2  -6 55960.5 1833.34   3
   0  -2  -6 49903.4 1387.82   1
   0   2   6 59087.8 1943.99   3
   0   2  -6 64476.7 2181.36   1
   0  -2   6 57125.4 2152.70   1
   0  -2  -6 55939.6 1306.43   2
   0  -2   7 22171.4 1273.20   1
   0  -2  -7 20276.3 741.750   1
   0   2   7 23236.7 1116.18   3
   0   2  -7 23417.6 1264.97   1
   0   2  -8 13808.7 985.695   1
   0  -2  -8 12496.2 595.293   1
   0  -2   8 12542.7 969.524   1
   0   2   8 12900.8 836.825   3
   0  -2   9 757.268 245.993   1
   0  -2  -9 758.961 145.009   1
   0  -2 -10 4584.51 408.011   1
   0  -2  10 3729.67 557.473   1
   0  -2  11 527.790 222.813   1
   0  -2 -11 476.800 146.423   1
   0  -2  12 40241.4 2172.05   1
   0  -2 -12 44883.6 1716.87   1
   0   2  13 7681.03 514.502   1
   0  -2 -13 8071.95 679.085   1
   0  -2  13 8068.97 934.105   1
   0  -2 -14 20472.2 1194.11   1
   0   2  14 18408.5 889.558   1
   0  -2  14 17371.5 1462.81   1
   0   2  15 3199.18 365.913   1
   0  -2  15 2870.97 614.151   1
   0   2  16 4026.48 425.969   1
   0  -2  16 4360.28 768.697   1
   0  -2  17-117.746 201.549   1
   0   2  17 54.2534 91.0668   1
   0  -2  18 89.0361 121.554   1
   0  -2  19 655.230 349.291   1
   0  -2  20 3348.94 760.802   1
   0  -2  21 1625.03 579.159   1
   0  -3   0 47.2294 46.5355   2
   0  -3   0-72.8753 107.480   1
   0  -3  -1 4271.81 442.391   2
   0  -3  -1 4215.03 417.433   1
   0  -3   1 4031.21 446.766   1
   0  -3  -2 1170.91 209.701   2
   0  -3   2 1001.57 207.895   1
   0   3  -2 1478.50 268.309   1
   0  -3  -2 1216.46 212.190   1
   0   3  -3 9875.46 759.127   1
   0  -3  -3 10918.4 775.338   3
   0  -3  -3 9261.81 559.639   1
   0  -3   3 9270.19 758.706   1
   0  -3  -3 9680.13 630.468   2
   0  -3  -4 20.6300 41.5724   2
   0  -3  -4 223.487 119.827   3
   0   3  -4 50.8185 45.6559   1
   0  -3  -4 63.5390 58.9375   1
   0  -3   4 24.3440 55.4752   1
   0  -3   5 7309.13 739.508   1
   0  -3  -5 7272.03 475.073   2
   0  -3  -5 7184.41 627.318   3
   0   3  -5 6562.65 687.082   1
   0  -3  -5 6218.02 391.463   1
   0  -3   6 2676.82 463.512   1
   0  -3  -6 2083.53 196.589   1
   0  -3  -6 2917.24 414.416   3
   0  -3  -6 3174.94 284.845   2
   0  -3  -6 1830.12 147.432   1
   0  -3   7-32.9028 118.281   1
   0  -3  -7 216.048 106.679   3
   0  -3  -7 103.836 23.9544   2
   0  -3  -7 57.6818 29.4465   1
   0  -3  -7 85.7020 35.2830   1
   0  -3  -8 655.920 92.3244   2
   0  -3   8 387.849 169.684   1
   0  -3   9 13792.4 1176.60   1
   0  -3 -10-13.8803 36.3295   1
   0  -3  10-31.7743 144.662   1
   0  -3 -11 31178.7 1031.78   1
   0  -3  11 41130.9 2189.15   1
   0  -3 -12 3635.99 313.210   1
   0  -3  12 4363.32 720.336   1
   0  -3  13 283.310 116.459   1
   0  -3  14 24.5581 144.909   1
   0  -3  15 4569.30 826.508   1
   0  -3  16 23.1399 205.782   1
   0  -3  17 8384.61 1184.58   1
   0  -3  18-149.410 163.227   1
   0  -3  19 149.009 206.021   1
   0  -4   0 1503.93 295.535   2
   0  -4   0 1451.02 291.079   1
   0  -4  -1 5568.32 585.755   1
   0  -4  -1 5640.95 580.683   2
   0  -4   1 4892.78 600.742   1
   0  -4  -2 26460.5 1319.62   1
   0  -4   2 25195.5 1476.71   1
   0  -4  -2 28666.8 1373.70   2
   0  -4  -3 452.415 146.742   2
   0  -4  -3 401.047 145.421   1
   0  -4  -3 365.394 159.395   3
   0  -4   3 453.288 204.079   1
   0  -4   4 4664.59 645.015   1
   0  -4  -4 4637.31 460.696   1
   0  -4  -4 4851.09 500.031   2
   0  -4  -4 4384.36 574.767   3
   0  -4   5 1373.45 360.666   1
   0  -4  -5 1701.92 276.723   2
   0  -4  -5 1696.97 354.853   3
   0  -4  -5 1470.16 232.449   1
   0  -4  -6 3253.03 370.003   2
   0  -4  -6 2510.62 264.474   1
   0  -4   6 2664.16 515.770   1
   0  -4  -6 2608.95 439.168   3
   0  -4  -7 30.1473 27.9439   1
   0  -4  -7 12.6834 18.1184   1
   0  -4  -7-25.1516 69.9589   2
   0  -4  -7-28.0744 56.5756   3
   0  -4   7 35.2450 82.6730   1
   0  -4  -8 14944.2 1124.93   3
   0  -4  -8 17508.0 803.305   2
   0  -4   8 16121.1 1352.66   1
   0  -4  -9 8380.03 450.733   2
   0  -4   9 8158.87 1005.66   1
   0  -4  10 14448.7 1341.49   1
   0  -4  11-121.883 277.264   1
   0  -4  12 6450.40 938.503   1
   0  -4  13 382.444 215.583   1
   0  -4  14 1446.15 492.136   1
   0  -4  15 206.219 114.543   1
   0  -4  16 986.480 454.624   1
   0  -4  17 1642.95 594.062   1
   0  -5   0 247.189 165.864   1
   0  -5  -1 955.425 279.954   1
   0  -5   1 988.645 268.424   1
   0  -5  -2 44.8327 156.103   1
   0  -5   2 167.564 114.833   1
   0  -5  -3 12743.6 965.780   1
   0  -5   3 11353.1 1103.18   1
   0  -5  -3 10484.4 981.346   3
   0  -5  -4 8862.52 912.296   3
   0  -5   4 8921.31 1021.32   1
   0  -5  -4 11821.5 872.887   1
   0  -5  -5 17463.7 976.738   1
   0  -5  -5 14230.2 1200.71   3
   0  -5   5 14978.1 1359.61   1
   0  -5  -6-15.1170 94.9438   3
   0  -5  -6 14.7183 57.9484   1
   0  -5   7 1425.53 399.723   1
   0  -5  -7 643.556 248.912   3
   0  -5   8-122.691 165.610   1
   0  -5  -8-60.5584 152.764   3
   0  -5  -9 737.354 292.992   3
   0  -5   9 890.539 366.388   1
   0  -5  10 966.216 407.342   1
   0  -5  11 244.148 225.253   1
   0  -5  12 670.119 318.107   1
   0  -5  13-10.7752 188.765   1
   0  -5  14-152.963 302.781   1
   0  -5  15 297.403 134.999   1
   0  -6   0 170.103 153.442   1
   0  -6   1-89.9148 138.728   1
   0  -6  -1-109.010 226.721   1
   0  -6  -2 315.760 128.271   1
   0  -6   2 222.724 148.787   1
   0  -6  -2 635.186 274.689   3
   0  -6   3 273.546 190.094   1
   0  -6  -3 846.086 315.919   3
   0  -6   4 1067.12 350.303   1
   0  -6  -4 642.015 255.445   3
   0  -6  -5 739.656 287.294   3
   0  -6   5 970.002 429.528   1
   0  -6  -6 55.6931 85.7521   3
   0  -6   6-131.231 101.721   1
   0  -6  -7 3250.32 614.364   3
   0  -6   7 2980.06 685.544   1
   0  -6  -8 2828.44 587.315   3
   0  -6   8 2110.84 588.471   1
   0  -6   9 292.858 153.699   1
   0  -6  -9 196.467 217.770   3
   0  -6  10-275.842 257.579   1
   0  -6  11 1568.88 578.827   1
   0  -6  12 1155.98 480.828   1
   0  -7   0-489.143 244.432   3
   0  -7  -1 813.820 339.694   3
   0  -7  -2 1967.21 500.712   3
   0  -7   2 3042.25 710.702   1
   0  -7  -3 268.410 224.092   3
   0  -7   3-119.406 169.747   1
   0  -7  -4 275.710 169.238   3
   0  -7   4-372.422 270.350   1
   0  -7  -5 1691.74 494.723   3
   0  -7   5 988.167 400.966   1
   0  -7  -6 986.381 380.615   3
   0  -7   6 1172.77 538.326   1
   0  -7   7 305.215 309.974   1
   0  -7   8-176.750 229.706   1
   0  -7   9 56.9348 225.300   1
  -1   0  21 234.039 265.250   1
  -1   0  20 402.199 229.842   1
  -1   0  19-106.385 111.655   1
  -1   0  18 2874.70 586.731   1
  -1   0  17-118.866 115.923   1
  -1   0  16 3898.33 635.240   1
  -1   0  15-199.967 159.085   2
  -1   0  15-119.209 92.8893   1
  -1   0  14 9202.49 806.029   2
  -1   0  14 8776.55 888.629   1
  -1   0  13 69.7733 99.6306   2
   1   0 -13-81.1952 94.7309   1
  -1   0  13 37.2703 109.383   1
  -1   0  12-193.351 173.951   1
   1   0 -12-201.383 167.611   1
  -1   0  12 46.6556 53.1257   2
  -1   0  11-42.9779 60.8876   2
  -1   0  11 214.022 164.463   1
   1   0 -11 141.260 98.1769   1
  -1   0  10 51212.6 2006.68   1
  -1   0  10 52911.2 1855.41   2
   1   0 -10 55264.4 2067.61   1
  -1   0   9-6.44630 56.4543   1
  -1   0   9 148.121 87.1221   2
   1   0  -9 73.5978 82.4252   1
   1   0  -8 30121.3 1274.65   1
  -1   0   8 30041.8 1276.82   1
  -1   0   8 26610.1 1091.51   2
  -1   0   7 12.9169 34.9591   1
   1   0  -7 163.409 88.5041   1
  -1   0   7 135.875 84.4238   2
   1   0  -6 130105. 3303.36   1
  -1   0   6 120405. 3111.05   2
   1   0  -5-0.47806 53.8123   1
  -1   0   5 20.0522 45.2035   2
  -1   0   5-88.5455 84.8377   1
  -1   0   4 79872.6 1967.07   1
   1   0  -4 77893.7 1941.47   1
  -1   0   3-1.62814 18.8408   2
  -1   0   3-15.4161 20.4896   1
   1   0  -2 1126.28 103.885   2
  -1   0   2 898.901 85.4482   2
  -1   0  -1 483.528 61.6079   1
   1   0   1 17.5682 18.6505   1
   1   0   2 194609. 4190.77   1
  -1   0  -2 190900. 4214.15   1
  -1   0  -3 126.580 42.3644   1
   1   0   3 17.6322 24.1619   1
  -1   0  -4 147867. 3569.73   1
   1   0   4 149106. 3513.37   1
   1   0   5 8.03547 45.9608   1
  -1   0  -5-16.1501 63.1762   1
   1   0   6 45232.4 1488.70   1
  -1   0  -6 42930.6 1522.73   1
  -1   0  -7-13.3922 52.3690   1
   1   0   7 56.6628 77.0574   1
  -1   0  -8 85000.1 2674.79   1
   1   0   8 88951.2 2625.59   1
   1   0   9 154.328 108.040   1
  -1   0  -9 64.5977 88.3269   1
   1   0  10 9338.91 735.876   1
  -1   0 -10 10028.8 799.214   1
   1   0  11 15.2143 63.8575   1
  -1   0 -11 122.299 135.110   1
   1   0  12 55756.4 2239.73   1
  -1   0 -12 61843.0 2454.78   1
   1   0  13 61.8875 128.238   1
   1   0  14 8364.00 823.195   1
   1   0  15-104.162 96.6971   1
   1   0  16 29.2315 108.773   1
   1   0  17 50.5278 166.835   1
   1   0  18 1241.76 406.451   1
   1   0  19 295.796 200.153   1
   1   0  20-279.090 259.344   1
   1   0  21-18.2817 164.319   1
   1   0  22 451.302 257.973   1
  -1  -1  23 371.865 371.828   1
  -1  -1  22 374.165 313.050   1
  -1  -1  21 3051.61 742.629   1
  -1  -1  20 219.279 223.026   1
  -1   1  19 2983.77 532.584   1
  -1  -1  19 2303.86 599.314   1
  -1   1  18 61.8987 186.502   1
  -1  -1  18-89.3794 191.815   1
  -1  -1  17 8787.78 1080.96   1
  -1   1  17 8969.49 864.809   1
  -1  -1  16 1571.39 438.216   1
  -1   1  16 1597.67 363.749   1
   1  -1 -15 632.289 253.424   1
  -1   1  15 309.163 148.519   1
  -1   1  15 445.538 119.357   2
  -1  -1  15 410.021 211.621   1
  -1   1  14 21784.1 1251.00   1
   1  -1 -14 22530.3 1384.56   1
  -1  -1  14 20121.3 1488.45   1
  -1  -1  13 22835.8 1426.73   2
  -1  -1  13 16424.3 1297.18   1
   1  -1 -13 19652.1 1211.70   1
  -1   1  13 20535.3 832.297   2
  -1   1  13 17476.6 1058.27   1
  -1   1  12 2202.56 228.380   2
   1  -1 -12 1752.68 330.903   1
  -1  -1  12 1789.21 400.059   1
  -1  -1  12 2163.71 397.243   2
  -1   1  12 1937.62 306.175   1
   1  -1 -11 14805.1 917.392   1
  -1   1  11 14141.2 600.692   2
  -1  -1  11 13328.2 1056.60   1
  -1   1  11 14532.9 860.033   1
  -1  -1  11 16366.4 1095.07   2
  -1  -1  10 26310.5 1472.92   1
  -1   1  10 26395.2 846.803   2
  -1   1  10 29589.0 1212.62   1
   1  -1 -10 30480.9 1286.76   1
   1   1 -10 30952.3 1533.87   1
   1   1  -9 65401.9 2234.75   1
  -1   1   9 62736.1 1795.28   1
   1  -1  -9 58959.9 1833.18   1
  -1  -1   9 57785.1 2194.32   1
   1   1  -8 76795.0 2523.41   1
  -1   1   8 75258.3 2098.07   1
   1  -1  -8 73508.8 2141.09   1
  -1  -1   8 74053.4 2556.63   1
   1  -1  -7 26279.1 959.345   1
   1   1  -7 26682.4 1259.11   1
  -1   1   7 27203.4 953.971   1
  -1  -1   7 24735.5 1240.04   1
  -1   1   6 6398.78 362.409   1
  -1  -1   6 5928.03 530.034   1
   1   1  -6 5554.58 506.824   1
   1  -1  -6 5958.26 349.293   1
  -1  -1   5 167696. 4252.94   2
  -1  -1   5 177205. 4357.08   1
   1  -1  -5 166683. 3767.75   1
   1   1  -5 174259. 4296.43   1
  -1   1   5 172396. 3758.36   1
  -1  -1   4 437791. 10227.8   2
   1   1  -4 459800. 10230.5   1
  -1  -1   3 28240.2 1086.31   2
  -1  -1   3 29719.2 1120.41   1
   1   1  -3 29525.2 1113.45   1
  -1   1   2 238413. 4931.01   3
  -1  -1   2 238462. 5143.58   1
   1  -1  -2 244191. 4930.40   3
   1   1  -1 179693. 3984.87   2
   1  -1  -1 188463. 3804.34   3
  -1   1   1 169537. 3690.42   1
  -1  -1   1 164714. 3920.64   2
   1  -1  -1 181494. 3677.54   1
  -1  -1   0 53273.4 1491.42   2
   1   1   0 56584.3 1513.50   2
   1  -1   0 59918.1 1445.40   1
  -1   1   0 54920.3 1429.38   1
   1   1   1 3138.00 223.723   2
  -1   1  -1 2993.19 243.139   1
   1  -1   1 3140.13 244.875   1
  -1  -1  -1 2565.10 188.397   2
   1  -1   2 6502.71 408.647   1
  -1   1  -2 6875.21 422.228   1
   1   1   2 6272.96 303.808   2
  -1  -1  -2 6420.21 300.295   2
  -1   1  -3 3232.99 313.919   1
   1   1   3 2978.25 189.340   2
  -1  -1  -3 2974.86 265.772   3
  -1  -1  -3 3030.43 180.601   2
   1  -1   3 3097.19 304.899   1
   1   1   4 108919. 2784.19   3
   1   1   4 112822. 2506.11   2
  -1  -1  -4 112877. 2794.83   3
   1  -1   4 116393. 3000.92   1
  -1   1  -4 110429. 3005.66   1
  -1  -1  -4 107697. 2599.73   1
  -1  -1  -4 110917. 2481.46   2
  -1  -1  -5 1501.57 194.569   3
   1   1   5 1470.15 124.605   2
   1   1   5 1427.05 149.197   1
   1  -1   5 1392.58 248.209   1
  -1   1  -5 1492.85 258.091   1
  -1  -1  -5 1369.85 165.596   1
   1   1   5 1387.41 199.391   3
  -1  -1  -6 31697.0 1122.56   1
   1   1   6 32024.0 884.091   2
  -1   1  -6 31812.1 1376.83   1
   1  -1   6 32076.5 1364.42   1
   1   1   6 32498.2 1023.54   1
   1   1   6 33412.4 1184.97   3
   1   1   7 3392.46 344.395   3
  -1  -1  -7 3474.04 342.206   1
   1   1   7 3422.49 213.135   2
  -1   1  -7 3442.27 425.668   1
   1   1   7 3095.51 278.547   1
   1  -1   7 3191.20 414.684   1
   1   1   8 169394. 3708.34   2
   1   1   8 171703. 4239.69   3
  -1   1  -8 167263. 4575.25   1
   1  -1   8 168725. 4582.58   1
  -1  -1  -8 156013. 4173.84   1
   1   1   8 160324. 3975.53   1
  -1   1  -9 13505.0 969.968   1
   1  -1   9 13029.6 964.269   1
   1   1   9 13172.9 521.138   2
   1   1   9 13338.8 805.945   3
  -1  -1  -9 12156.1 777.559   1
   1   1   9 12262.9 684.529   1
   1   1  10 2438.17 305.856   1
   1   1  10 2739.04 370.701   3
  -1  -1 -10 2574.83 371.189   1
   1  -1  10 3034.99 463.189   1
  -1   1 -10 2814.44 455.646   1
  -1  -1 -11 1468.58 288.662   1
   1  -1  11 1250.13 314.385   1
   1   1  11 1571.70 260.266   1
   1   1  12 11572.9 778.432   1
   1  -1  12 10886.6 971.673   1
  -1  -1 -12 12609.2 932.087   1
   1  -1  13 851.284 272.415   1
   1   1  13 1087.71 254.066   1
  -1  -1 -13 875.917 261.701   1
  -1  -1 -14 3799.03 553.411   1
   1   1  14 2584.24 389.729   1
   1  -1  14 2297.51 472.811   1
   1   1  15 1218.33 287.585   1
   1   1  15 1131.85 191.897   2
   1  -1  15 1090.78 362.698   1
   1  -1  16 279.298 200.776   1
   1   1  16 339.620 119.749   2
   1   1  16 172.088 89.5335   1
   1  -1  17 5747.67 838.237   1
   1   1  17 6546.61 720.619   1
   1  -1  18-79.4499 138.551   1
   1   1  18 66.8207 140.727   1
   1  -1  19 290.808 226.878   1
   1   1  19 2.04014 93.3878   1
   1  -1  20 174.801 187.010   1
   1   1  20 127.350 188.764   1
   1  -1  21 59.5880 192.764   1
   1  -1  22 2595.33 702.676   1
   1  -1  23 857.757 448.513   1
  -1  -2  21-151.384 339.665   1
  -1  -2  20 707.001 295.131   1
  -1  -2  19 1707.98 565.732   1
  -1  -2  18 1297.58 453.376   1
  -1  -2  17 2269.35 596.966   1
  -1  -2  16-70.9381 204.533   1
  -1   2  16 157.823 111.911   1
  -1   2  15 17210.1 879.945   1
  -1  -2  15 14839.6 1401.91   1
  -1  -2  14 5201.57 790.139   1
  -1   2  14 5956.30 469.130   1
   1  -2 -13 359.922 154.751   1
  -1  -2  13-89.3814 230.178   1
  -1   2  13 124.823 94.7586   1
   1  -2 -12 2663.15 336.389   1
  -1  -2  12 2122.50 456.125   1
  -1   2  12 2426.31 249.346   1
  -1   2  11 7408.90 417.447   1
  -1  -2  11 6357.10 791.845   1
   1  -2 -11 8472.69 557.710   1
  -1   2  10 53614.9 1442.69   1
  -1  -2  10 54591.6 2422.61   1
   1  -2 -10 56644.5 1669.98   1
  -1  -2   9 243.766 194.713   1
   1   2  -8 76022.0 2642.99   1
  -1  -2   8 67983.3 2630.16   1
  -1   2   8 69433.8 2328.47   3
  -1   2   7 70684.0 2275.78   3
   1   2  -7 75874.7 2560.59   1
  -1   2   6 65491.1 2135.81   3
   1   2  -6 69473.6 2403.04   1
  -1  -2   6 60828.8 2342.03   1
   1   2  -5 44154.1 1670.42   1
  -1  -2   5 43696.2 1706.52   2
  -1  -2   5 38693.0 1637.72   1
  -1   2   5 43313.0 1487.88   3
  -1   2   4 49218.2 1612.35   3
  -1  -2   4 43485.8 1749.87   1
   1  -2  -4 48614.7 1596.11   3
  -1  -2   4 53919.2 1898.30   2
   1   2  -4 49614.5 1800.17   1
   1  -2  -4 46928.0 1355.90   2
  -1  -2   3 95151.3 2657.14   2
   1  -2  -3 92827.4 2355.84   3
  -1  -2   3 87303.1 2558.77   1
  -1  -2   2 7646.27 576.998   1
   1  -2  -2 8824.19 539.968   3
   1  -2  -2 8844.18 402.977   1
  -1  -2   2 8327.01 591.569   2
  -1   2   1 25497.6 898.274   1
  -1  -2   1 25821.0 1082.04   2
  -1  -2   1 26571.6 1096.35   1
   1  -2  -1 28396.8 939.679   1
  -1  -2   0 53888.6 1693.68   2
   1  -2   0 56507.6 1634.93   1
  -1   2   0 50959.1 1569.00   1
  -1   2  -1 58.7186 43.1868   1
  -1  -2  -1 121.346 49.3861   2
   1  -2   1 189.160 96.6801   1
  -1   2  -2 173676. 4443.11   1
  -1  -2  -2 173935. 4251.99   2
   1  -2   2 183940. 4507.72   1
   1   2   3 3834.72 335.857   2
   1  -2   3 4157.73 430.767   1
  -1   2  -3 3870.76 410.481   1
  -1  -2  -3 3650.32 287.590   2
   1  -2   4 1159.25 243.091   1
  -1  -2  -4 1155.33 212.844   3
  -1  -2  -4 1332.88 158.734   2
  -1   2  -4 1308.77 243.076   1
   1   2   4 1065.48 161.573   2
  -1  -2  -5 27794.6 873.626   1
  -1  -2  -5 27525.5 871.587   2
  -1   2  -5 30042.0 1355.71   1
   1   2   5 26114.4 964.079   2
   1  -2   5 28054.2 1340.28   1
  -1  -2  -5 26526.1 1166.07   3
  -1  -2  -6 40636.3 1128.28   2
   1   2   6 39789.2 1260.63   2
  -1  -2  -6 40220.4 1215.91   1
  -1  -2  -6 41826.9 1563.69   3
   1  -2   6 42789.1 1784.73   1
   1  -2   7 110.062 111.527   1
  -1  -2  -7 207.642 108.718   3
  -1   2  -7 83.4681 77.0215   1
  -1  -2  -7 108.670 53.4730   1
   1   2   7 96.3826 52.4546   2
   1  -2   8 1585.25 341.824   1
  -1  -2  -8 1919.75 240.955   1
  -1   2  -8 2178.16 387.860   1
   1   2   8 1933.89 201.497   2
   1   2   8 1793.63 306.962   3
  -1  -2  -9 1765.93 251.839   1
   1  -2   9 1384.97 343.918   1
   1   2   9 1633.50 174.672   2
   1  -2  10 229.732 99.5792   1
   1   2  10 477.683 89.4823   2
  -1  -2 -10 492.349 130.178   1
  -1  -2 -11 1999.98 313.973   1
   1   2  11 1966.11 172.486   2
   1  -2  11 1750.66 405.395   1
   1  -2  12 369.480 199.917   1
  -1  -2 -12 538.856 190.099   1
   1   2  12 317.440 67.9921   2
   1  -2  13 19847.4 1499.93   1
   1   2  13 16808.4 583.633   2
  -1  -2 -14 7988.62 761.420   1
   1  -2  14 7284.14 950.367   1
   1  -2  15 3017.36 590.512   1
   1  -2  16-115.758 187.523   1
   1  -2  17-119.595 191.125   1
   1  -2  18 6402.13 977.021   1
   1  -2  19 1109.80 405.516   1
   1  -2  20 779.845 392.969   1
   1  -2  21 1196.47 518.835   1
  -1  -3  20-173.060 325.675   1
  -1  -3  19 1529.97 566.438   1
  -1  -3  18 905.309 446.649   1
  -1  -3  17 796.635 330.671   1
  -1  -3  16 772.513 357.196   1
  -1  -3  15 4302.74 781.309   1
  -1  -3  14 133.112 128.693   1
  -1  -3  13 17599.4 1519.49   1
  -1  -3  12 776.468 264.547   1
  -1  -3  11 211.981 137.774   1
  -1  -3  10 2853.72 551.108   1
  -1  -3   9 14259.6 1209.24   1
  -1  -3   8-63.1260 119.337   1
   1  -3  -7 20158.5 727.151   2
  -1  -3   7 19160.1 1308.22   1
   1  -3  -6 135.338 61.5581   2
  -1  -3   6 111.632 110.868   1
   1  -3  -6 67.9595 98.9873   3
   1  -3  -5 332.095 98.9475   2
   1  -3  -5 296.549 122.898   3
  -1  -3   5 344.191 153.297   1
   1  -3  -4 16191.5 801.791   2
   1  -3  -4 16494.8 948.823   3
  -1  -3   4 20225.2 1190.25   2
   1  -3  -4 15243.3 593.257   1
  -1  -3   4 15942.4 1071.29   1
   1  -3  -3 13848.0 792.410   2
   1  -3  -3 14292.6 657.874   1
  -1  -3   3 12244.2 908.523   1
  -1  -3   3 15928.0 1006.51   2
   1  -3  -3 14329.3 885.754   3
  -1  -3   2 30838.0 1414.92   2
   1  -3  -2 26742.5 1072.07   1
   1  -3  -2 28779.4 1294.12   3
   1  -3  -1 42267.4 1516.72   1
  -1  -3   1 44757.6 1712.07   2
  -1  -3   1 38719.6 1647.64   1
  -1  -3   0 1643.47 287.391   1
   1  -3   0 2040.11 301.170   1
  -1  -3   0 2095.90 305.556   2
  -1   3   0 1855.00 271.237   1
  -1  -3  -1 4905.39 474.396   1
   1  -3   1 5766.92 536.850   1
  -1   3  -1 5633.37 516.113   1
  -1  -3  -1 6187.60 535.682   2
  -1  -3  -2 18933.9 952.647   2
  -1  -3  -2 16003.9 889.733   1
  -1   3  -2 19497.4 1053.28   1
   1  -3   2 18357.4 1053.16   1
  -1   3  -3 60441.3 2192.93   1
  -1  -3  -3 62210.4 1972.64   2
   1  -3   3 56557.6 2190.84   1
  -1   3  -4 31124.8 1514.39   1
   1  -3   4 29212.9 1498.14   1
  -1  -3  -4 30775.1 1456.31   3
  -1  -3  -4 28165.0 1130.92   2
  -1   3  -5 785.872 230.215   1
  -1  -3  -5 785.611 208.441   3
  -1  -3  -5 923.508 168.932   2
   1  -3   5 478.727 181.352   1
  -1  -3  -6 655.859 137.609   2
   1  -3   6 425.025 204.841   1
  -1  -3  -6 493.395 165.046   3
  -1  -3  -7 1578.11 179.900   1
  -1  -3  -7 2093.19 217.099   2
  -1  -3  -7 1712.74 332.707   3
   1  -3   7 1686.55 378.961   1
  -1  -3  -8 4357.13 339.759   1
  -1  -3  -8 5585.18 342.403   2
   1  -3   8 4848.08 665.047   1
  -1  -3  -8 5106.86 579.199   3
   1  -3   9 4116.55 622.503   1
  -1  -3  -9 3865.29 343.286   1
   1  -3  10 14284.4 1223.93   1
  -1  -3 -10 13974.4 734.178   1
   1  -3  11 1868.98 450.685   1
  -1  -3 -11 2145.90 286.620   1
  -1  -3 -12 8961.65 641.275   1
   1  -3  12 9421.88 1037.71   1
   1  -3  13 2176.19 527.474   1
   1  -3  14 1463.82 470.417   1
   1  -3  15 1736.43 512.825   1
   1  -3  16 205.851 160.134   1
   1  -3  17 164.996 159.103   1
   1  -3  18 621.548 335.855   1
   1  -3  19 200.361 294.093   1
  -1  -4  17 767.807 427.912   1
  -1  -4  16 1100.67 419.768   1
  -1  -4  15 806.348 355.278   1
  -1  -4  14-11.1823 122.320   1
  -1  -4  13-147.834 242.406   1
  -1  -4  12 1455.70 440.671   1
  -1  -4  11 1945.57 545.187   1
  -1  -4  10-172.810 199.783   1
   1  -4  -9 7251.61 368.482   2
  -1  -4   9 11735.9 1184.06   1
  -1  -4   8 25.5983 136.558   1
   1  -4  -8 166.316 53.4338   2
   1  -4  -7 73.5372 59.0581   2
  -1  -4   7-73.3418 97.6587   1
   1  -4  -6 437.913 189.584   3
   1  -4  -6 217.597 49.1131   2
  -1  -4   6 294.614 158.715   1
   1  -4  -5 1245.07 234.283   2
   1  -4  -5 1258.40 296.832   3
   1  -4  -5 1060.52 146.296   1
  -1  -4   5 1194.40 337.453   1
   1  -4  -4 20583.6 1255.70   3
   1  -4  -4 23391.6 970.544   1
  -1  -4   4 20719.6 1425.55   1
   1  -4  -4 22626.8 1140.16   2
   1  -4  -3 836.844 209.712   2
   1  -4  -3 678.019 184.675   1
  -1  -4   3 629.970 222.237   1
   1  -4  -3 762.378 225.015   3
   1  -4  -2 3168.00 447.640   3
   1  -4  -2 2788.69 401.670   2
  -1  -4   2 2704.24 454.511   1
   1  -4  -2 2937.55 380.415   1
   1  -4  -1 1189.74 255.797   1
   1  -4  -1 1045.28 261.752   2
  -1  -4   1 905.549 234.482   1
  -1  -4   0 14656.3 1045.27   1
   1  -4   0 15304.5 1017.89   1
   1  -4   1 10656.1 878.649   1
  -1  -4  -1 8975.79 768.612   1
  -1  -4  -1 11434.6 853.287   2
  -1  -4  -2 671.316 185.591   2
  -1   4  -2 699.122 204.079   1
  -1  -4  -2 548.934 193.482   1
   1  -4   2 774.541 228.981   1
   1  -4   3 3659.12 537.178   1
  -1  -4  -3 3566.08 453.008   2
  -1   4  -3 3414.32 500.550   1
  -1  -4  -3 3222.50 430.279   1
  -1  -4  -4 5387.84 519.351   2
   1  -4   4 5132.13 667.917   1
  -1  -4  -4 5145.21 518.276   1
  -1  -4  -4 5416.27 644.712   3
  -1  -4  -5 611.747 182.824   2
   1  -4   5 544.668 237.763   1
  -1  -4  -5 404.342 163.718   1
  -1  -4  -5 447.418 174.824   3
  -1  -4  -6 2438.66 345.889   1
  -1  -4  -6 2469.39 438.167   3
   1  -4   6 2667.33 504.583   1
  -1  -4  -6 3506.39 395.698   2
  -1  -4  -7 3215.49 279.471   1
  -1  -4  -7 3960.86 394.830   1
  -1  -4  -7 4460.28 599.136   3
  -1  -4  -7 5496.45 485.987   2
   1  -4   7 5527.55 754.504   1
  -1  -4  -8 5266.35 423.927   1
  -1  -4  -8 5891.70 711.388   3
  -1  -4  -8 7288.34 511.528   2
   1  -4   8 5861.47 796.290   1
  -1  -4  -9 8309.61 488.973   1
  -1  -4  -9 9327.03 524.532   2
  -1  -4  -9 8288.44 836.648   3
   1  -4   9 10021.7 1075.42   1
   1  -4  10-208.270 221.929   1
  -1  -4 -10 81.1573 58.0726   1
   1  -4  11 545.572 318.676   1
   1  -4  12 6698.88 957.806   1
   1  -4  13 4369.29 801.195   1
   1  -4  14 16.4484 121.325   1
   1  -4  15-321.434 244.144   1
   1  -4  16 30.5745 155.726   1
   1  -4  17 3678.40 803.387   1
  -1  -5  15-97.3257 230.815   1
  -1  -5  14 159.777 241.805   1
  -1  -5  13-217.677 294.959   1
  -1  -5  12-67.8751 252.867   1
  -1  -5  11 788.666 379.994   1
  -1  -5  10 1432.10 482.480   1
  -1  -5   9 477.978 219.720   1
  -1  -5   8 1543.42 494.438   1
   1  -5  -8 1237.83 323.831   3
   1  -5  -7 209.101 121.164   3
  -1  -5   7 168.976 165.833   1
  -1  -5   6 5208.72 830.141   1
   1  -5  -6 4686.83 652.842   3
   1  -5  -5 13225.2 1120.33   3
   1  -5  -5 16597.4 801.510   1
  -1  -5   5 16024.3 1419.26   1
  -1  -5   4 1306.18 383.752   1
   1  -5  -4 1690.16 384.498   3
   1  -5  -4 2198.73 342.022   1
   1  -5  -3 5681.41 700.948   3
  -1  -5   3 5670.43 780.755   1
   1  -5  -3 6894.16 646.605   1
   1  -5  -2 17744.4 1156.90   1
   1  -5  -2 15488.6 1172.15   3
  -1  -5   2 14681.9 1261.82   1
   1  -5  -1 14535.9 1100.04   1
  -1  -5   1 11749.2 1106.84   1
   1  -5   0 44.0825 135.976   1
  -1  -5   0 98.7627 85.7040   1
   1  -5   1 172.907 166.228   1
  -1  -5  -1 183.046 120.301   1
   1  -5   2 4842.70 683.284   1
  -1  -5  -2 4678.97 643.278   1
   1  -5   3 20330.8 1500.74   1
  -1  -5  -3 20263.4 1330.82   1
  -1  -5  -4 356.126 202.885   3
   1  -5   4 292.102 216.518   1
  -1  -5  -4 560.474 240.911   1
   1  -5   5 536.359 224.786   1
  -1  -5  -5 565.366 266.171   3
  -1  -5  -5 716.305 222.077   1
  -1  -5  -6 689.511 249.430   3
  -1  -5  -6 751.237 214.799   1
   1  -5   6 806.885 287.610   1
  -1  -5  -7 11067.7 1054.25   3
   1  -5   7 11513.4 1226.43   1
  -1  -5  -8 36.4473 89.2598   3
   1  -5   8 188.142 202.335   1
  -1  -5  -9 537.319 242.136   3
   1  -5   9 25.8146 112.236   1
   1  -5  10 591.413 306.823   1
  -1  -5 -10 382.930 206.553   3
   1  -5  11-124.929 206.414   1
   1  -5  12 45.2124 237.199   1
   1  -5  13 1738.88 565.418   1
   1  -5  14 389.204 357.570   1
   1  -5  15 298.743 366.580   1
  -1  -6  12 269.219 258.760   1
  -1  -6  11 148.813 160.583   1
  -1  -6  10 185.692 324.534   1
  -1  -6   9 615.787 400.775   1
  -1  -6   8 39.7728 167.066   1
   1  -6  -8 494.194 252.698   3
   1  -6  -7 415.642 171.523   3
  -1  -6   7-92.4462 172.828   1
   1  -6  -6 116.062 185.908   3
  -1  -6   6 32.2770 169.912   1
  -1  -6   5 750.466 385.547   1
   1  -6  -5 500.167 221.673   3
   1  -6  -4 2203.30 478.875   3
  -1  -6   4 2247.85 565.202   1
   1  -6  -3 7694.27 907.070   3
  -1  -6   3 7549.00 1052.42   1
   1  -6  -2 904.899 320.879   3
  -1  -6   2 1144.20 388.825   1
   1  -6  -2 1754.96 401.875   1
   1  -6  -1 602.758 288.467   3
  -1  -6   1 1087.21 386.121   1
   1  -6  -1 1016.05 313.364   1
   1  -6   0 47.9221 122.051   3
   1  -6   0 136.225 117.144   1
  -1  -6   0 77.8653 89.9166   1
  -1  -6  -1 10139.3 1115.91   1
   1  -6   1 11575.0 1188.07   1
   1  -6   2 480.963 294.611   1
  -1  -6  -2 511.926 281.466   1
   1  -6   3 8562.43 1088.07   1
  -1  -6  -3 9777.27 1013.32   1
  -1  -6  -3 6584.28 853.067   3
   1  -6   4 1811.10 472.810   1
  -1  -6  -4 1765.54 428.135   3
   1  -6   5 486.461 234.031   1
  -1  -6  -5-192.785 231.238   3
   1  -6   6 24.0345 115.343   1
  -1  -6  -6-0.42541 177.082   3
   1  -6   7 359.791 204.491   1
  -1  -6  -7 10.6771 174.636   3
  -1  -6  -8 99.9339 126.719   3
   1  -6   8 78.1087 194.666   1
   1  -6   9-149.884 291.576   1
  -1  -6  -9 92.3509 159.984   3
  -1  -6 -10 106.629 143.742   3
   1  -6  10-694.798 368.927   1
   1  -6  11 611.572 343.629   1
   1  -6  12 336.791 297.004   1
  -1  -7   9-368.847 338.698   1
  -1  -7   8 632.411 286.973   1
   1  -7  -7 579.307 316.427   3
  -1  -7   7-188.526 291.815   1
  -1  -7   6 357.126 289.028   1
   1  -7  -6 166.965 169.053   3
   1  -7  -5 235.137 195.634   3
  -1  -7   5 486.925 318.029   1
  -1  -7   4 348.765 268.997   1
   1  -7  -4-527.961 263.851   3
   1  -7  -3 535.852 259.113   3
  -1  -7   3 114.349 173.524   1
  -1  -7   2-835.053 382.376   1
   1  -7  -2-106.081 192.093   3
   1  -7  -1 4.18171 81.7669   3
   1  -7   0-101.542 251.278   3
   1  -7   1 114.066 158.564   3
  -1  -7  -1-66.4989 141.568   3
  -1  -7  -2-108.840 162.303   3
  -1  -7  -3 767.318 327.141   3
   1  -7   3 1348.59 534.774   1
   1  -7   4 904.909 459.012   1
  -1  -7  -4 779.785 319.939   3
  -1  -7  -5-190.571 216.178   3
   1  -7   5 160.010 209.622   1
   1  -7   6 1097.29 475.892   1
  -1  -7  -6 1342.85 434.520   3
   1  -7   7 444.358 311.088   1
   1  -7   8-65.4799 177.793   1
   1  -7   9-56.6994 162.146   1
  -2   0  21-97.3947 143.456   1
  -2   0  20 1624.57 503.869   1
  -2   0  19-295.664 271.982   1
  -2   0  18 2194.25 517.753   1
  -2   0  17-95.0688 97.7547   1
  -2   0  16 1580.86 420.844   1
  -2   0  15-96.3301 180.651   1
  -2   0  15-233.083 131.396   2
  -2   0  14 9033.89 757.481   2
  -2   0  14 7649.80 846.956   1
  -2   0  13 59.9618 78.7846   2
   2   0 -13 161.449 72.6779   1
  -2   0  13 70.8539 133.466   1
   2   0 -12 1610.29 331.346   1
  -2   0  12 944.380 281.358   1
  -2   0  12 1299.43 274.858   2
  -2   0  11-49.9686 85.1903   1
  -2   0  11-57.9628 34.9117   2
   2   0 -11-23.2744 103.163   1
  -2   0  10 6194.65 620.793   1
   2   0 -10 7060.03 644.812   1
  -2   0  10 7347.45 542.982   2
  -2   0   9-94.3600 98.0305   1
  -2   0   9 12.0033 59.1542   2
  -2   0   8 5234.34 403.137   2
  -2   0   8 4834.45 486.977   1
  -2   0   7-35.1581 68.1483   1
  -2   0   7 29.0486 30.6437   2
  -2   0   6 220.618 68.5419   2
  -2   0   6 9.88031 42.2532   1
  -2   0   5-6.46120 24.1040   2
   2   0  -5 39.8854 38.1062   2
  -2   0   5 17.5557 36.4157   1
   2   0  -4 26671.0 840.415   2
  -2   0   4 22600.2 758.783   2
  -2   0   3-5.79691 23.0112   2
   2   0  -3 3.77536 27.6462   2
   2   0  -2 8976.32 383.463   2
  -2   0   2 8268.10 353.828   2
  -2   0   1-0.32684 22.3010   2
   2   0  -1 15.0644 24.8346   2
  -2   0   0 892247. 18904.0   2
   2   0   0 939739. 18922.2   2
   2   0   1 0.77368 12.5831   2
  -2   0  -2 5.31959 23.6889   1
  -2   0  -2 31.3095 25.1881   3
   2   0   2 44.1515 29.5877   1
  -2   0  -3 37.7427 33.4254   1
   2   0   3 29.9532 19.9165   3
   2   0   3 0.22449 26.2365   1
   2   0   4 5980.94 391.655   1
   2   0   4 5067.41 284.623   3
  -2   0  -4 5849.13 412.535   1
  -2   0  -5 10.6258 36.4380   1
   2   0   5-19.5343 26.3793   1
   2   0   5 24.8940 20.3102   3
   2   0   6 90334.8 2517.25   1
   2   0   6 90431.7 2306.11   3
  -2   0  -6 92791.9 2656.83   1
   2   0   7 279.339 145.856   1
   2   0   7 104.227 75.9957   3
  -2   0  -7 23.8975 71.7771   1
   2   0   8 273777. 6746.19   1
  -2   0  -8 298730. 6989.13   1
  -2   0  -9 51.6748 87.8868   1
   2   0   9 321.587 179.075   1
   2   0  10 11129.1 822.483   1
  -2   0 -10 12763.1 930.989   1
  -2   0 -11 30.7949 68.9103   1
   2   0  11 48.1077 59.1350   1
   2   0  12 4563.20 555.175   1
   2   0  13 4.67270 84.1500   1
   2   0  14 1777.08 373.738   1
   2   0  15 42.9046 101.061   1
   2   0  16-9.27892 110.053   1
   2   0  17-28.8063 134.284   1
   2   0  18 4376.49 681.080   1
   2   0  19-23.3573 109.915   1
   2   0  20 3398.70 626.038   1
   2   0  21-211.983 277.828   1
   2   0  22-214.532 185.599   1
  -2  -1  23 1378.17 507.795   1
  -2  -1  22 145.037 230.322   1
  -2  -1  21-154.226 366.809   1
  -2  -1  20 628.658 320.549   1
  -2   1  19 1131.75 361.770   1
  -2  -1  19 1398.72 470.476   1
  -2  -1  18 169.720 228.358   1
  -2   1  18 117.556 192.676   1
  -2   1  17 7736.75 809.447   1
  -2  -1  17 5492.94 880.951   1
  -2   1  16 2246.87 423.727   1
  -2  -1  16 1510.83 438.118   1
  -2   1  15 6930.65 395.600   2
  -2   1  15 8597.46 797.687   1
  -2  -1  15 7171.15 929.045   1
  -2   1  14 41255.2 1820.45   1
  -2   1  14 39440.3 1175.11   2
  -2  -1  14 37206.9 2130.47   1
  -2   1  13 707.296 109.341   2
  -2   1  13 144.887 70.4044   1
  -2  -1  13 379.141 208.500   1
  -2  -1  13 929.030 290.218   2
  -2   1  12 8384.62 704.499   1
  -2  -1  12 7148.05 820.036   1
  -2  -1  12 9826.64 838.371   2
  -2   1  12 9229.42 412.218   2
  -2  -1  11 4623.35 541.969   2
  -2   1  11 3889.45 433.662   1
  -2   1  11 4281.44 248.765   2
  -2  -1  11 3800.25 559.238   1
  -2   1  10 532.855 73.1145   2
  -2  -1  10 133.517 104.205   1
  -2   1  10 520.178 140.333   1
  -2  -1  10 457.011 154.024   2
   2   1 -10 688.041 223.882   1
  -2  -1   9 23222.0 1331.76   1
  -2   1   9 23238.7 659.425   2
  -2   1   9 26425.0 1090.46   1
  -2  -1   9 27878.1 1288.90   2
   2   1  -9 27695.6 1413.28   1
  -2  -1   8-22.0397 61.9156   2
  -2   1   8 3.51337 17.3642   2
  -2  -1   8-17.1015 91.6352   1
  -2   1   8 4.04373 57.7654   1
  -2  -1   7 28404.1 1221.70   2
  -2   1   7 25941.0 657.236   2
  -2  -1   7 26084.7 1289.90   1
  -2   1   7 27900.5 990.109   1
  -2  -1   6 151.420 88.6946   1
  -2   1   6 71.7152 32.7196   1
  -2  -1   6 193.640 103.436   2
   2  -1  -6 79.0208 32.7137   2
   2  -1  -5 32678.3 851.007   2
  -2  -1   5 33568.2 1267.01   2
  -2  -1   5 35258.6 1383.74   1
  -2   1   5 32983.1 984.419   1
  -2  -1   4 5332.04 457.572   1
  -2  -1   4 4612.77 394.545   2
   2  -1  -4 6304.17 247.954   2
   2   1  -4 6396.56 484.213   2
  -2  -1   3 253554. 6134.46   2
   2   1  -3 289587. 6202.74   2
  -2   1   2 664176. 12958.5   3
   2   1  -2 664062. 13256.5   2
  -2   1   1 25815.6 757.274   1
   2   1  -1 29148.7 976.497   2
  -2   1   1 26575.8 762.941   3
   2  -1   0 215942. 4427.50   3
   2   1   0 210530. 4691.93   2
  -2   1   0 206483. 4618.66   1
   2  -1   0 216504. 4587.09   1
  -2   1  -1 156577. 3642.57   1
  -2  -1  -1 145370. 3534.97   2
   2   1   1 159013. 3567.72   2
   2  -1   1 157800. 3597.02   1
  -2  -1  -2 23989.3 814.818   2
  -2   1  -2 26737.9 1003.67   1
   2  -1   2 27169.9 980.556   1
   2   1   2 27302.7 863.182   2
  -2   1  -3 25907.4 1049.75   1
  -2  -1  -3 23194.7 771.079   2
   2  -1   3 24998.4 997.358   1
   2   1   3 25238.0 814.800   2
  -2  -1  -4 360.576 102.782   3
  -2  -1  -4 399.100 85.4072   1
   2   1   4 247.754 61.9003   2
  -2  -1  -4 347.721 72.9598   2
  -2   1  -4 234.080 87.2026   1
   2  -1   4 211.860 93.2469   1
  -2   1  -5 20722.8 1030.38   1
   2  -1   5 19679.3 973.665   1
   2   1   5 19271.8 689.490   2
  -2  -1  -5 19344.1 824.828   3
  -2  -1  -5 18994.9 793.319   1
  -2  -1  -6 2163.68 253.873   3
   2  -1   6 2059.36 315.262   1
  -2  -1  -6 2013.71 251.769   1
   2   1   6 1963.74 259.381   3
   2   1   6 2032.98 197.154   2
  -2   1  -6 2250.96 339.250   1
   2   1   7 34735.0 1182.94   1
   2   1   7 32966.0 1305.35   3
   2  -1   7 33791.2 1493.58   1
  -2   1  -7 39715.9 1632.75   1
  -2  -1  -7 33938.4 1307.89   1
   2   1   7 35364.5 1071.75   2
   2  -1   8 1449.39 295.053   1
   2   1   8 1715.26 188.253   2
   2   1   8 1429.61 236.338   3
   2   1   8 1478.93 211.098   1
  -2   1  -8 1677.18 323.090   1
  -2  -1  -8 1617.68 266.153   1
   2   1   9 1304.33 242.778   3
   2   1   9 1436.02 185.130   2
   2   1   9 1594.83 239.974   1
   2  -1   9 1443.23 309.938   1
  -2   1  -9 1538.08 338.414   1
  -2  -1  -9 1470.86 279.481   1
   2   1  10 11479.7 715.676   1
   2   1  10 11057.4 754.625   3
   2  -1  10 10997.8 892.368   1
  -2  -1 -10 11784.2 846.395   1
   2   1  10 13240.4 602.399   2
   2   1  11 32269.5 1381.48   1
   2  -1  11 31630.8 1674.90   1
   2   1  11 35372.6 1166.19   2
  -2  -1 -11 37180.2 1679.12   1
   2  -1  12 4547.87 611.483   1
   2   1  12 4721.59 492.909   1
  -2  -1 -12 4868.29 600.226   1
   2   1  12 5048.63 380.857   2
   2  -1  13 9976.83 953.162   1
   2   1  13 11633.1 621.338   2
   2   1  13 10639.2 789.162   1
  -2  -1 -13 11255.5 968.664   1
   2   1  14-29.5962 67.8145   1
   2  -1  14-183.889 168.155   1
   2   1  14 8.19048 49.6179   2
   2  -1  15 1659.81 439.191   1
   2   1  15 2201.97 286.992   2
   2   1  15 2288.86 394.673   1
   2   1  16 711.549 244.495   1
   2   1  16 811.451 192.922   2
   2  -1  16 296.620 169.278   1
   2   1  17 198.971 163.840   1
   2  -1  17 266.231 216.995   1
   2  -1  18 887.357 365.662   1
   2   1  18 577.146 234.420   1
   2   1  19 2303.17 464.943   1
   2  -1  19 2780.13 620.845   1
   2   1  20 336.346 220.731   1
   2  -1  20 602.975 333.035   1
   2  -1  21-188.910 233.778   1
   2  -1  22 92.6896 185.238   1
  -2  -2  21 502.654 371.999   1
  -2  -2  20 20.0041 210.942   1
  -2  -2  19 142.474 169.137   1
  -2  -2  18-228.748 218.106   1
  -2  -2  17 1237.90 405.748   1
  -2  -2  16 216.556 170.210   1
  -2   2  16 551.599 155.055   1
  -2   2  15 1936.90 268.815   1
  -2  -2  15 1796.73 478.789   1
  -2   2  14 1182.24 195.916   1
  -2  -2  14 431.205 240.329   1
  -2  -2  13 6796.24 886.727   1
  -2   2  13 7388.80 485.094   1
  -2  -2  12 11296.7 1105.59   1
  -2   2  12 12669.5 609.363   1
  -2   2  11 1970.15 193.519   1
  -2  -2  11 1867.96 425.441   1
  -2   2  10 3585.99 234.973   1
  -2  -2  10 2826.96 507.762   1
  -2   2   9 8220.89 327.642   1
  -2  -2   9 8519.03 845.242   1
  -2  -2   8 13038.0 1019.65   1
  -2   2   8 14580.3 898.276   3
  -2  -2   7 23759.0 1368.97   1
  -2   2   7 25397.7 1181.47   3
  -2  -2   6 137691. 4129.52   1
   2  -2  -6 140776. 3089.62   2
  -2  -2   5 86981.9 2953.46   1
  -2   2   5 94554.2 2681.41   3
  -2  -2   4 31978.0 1356.80   2
  -2  -2   4 27493.5 1331.55   1
  -2   2   4 30486.0 1173.88   3
  -2   2   3 183.158 78.3492   3
  -2  -2   3 113.187 89.1209   1
   2  -2  -3 297.166 97.3401   3
  -2   2   3 96.7415 36.5693   1
  -2  -2   3 260.289 113.172   2
  -2  -2   2 16498.9 864.893   2
   2  -2  -2 15977.4 561.552   1
  -2   2   2 14358.4 591.278   1
   2   2  -2 16773.4 925.395   2
   2  -2  -2 16213.4 719.074   3
   2  -2  -1 86466.3 2227.21   3
  -2  -2   1 82200.4 2430.20   2
   2  -2  -1 84396.7 2129.43   1
   2   2  -1 83062.2 2478.35   2
  -2   2   1 77986.0 2153.20   1
  -2  -2   0 25.0011 31.4828   2
  -2   2   0 73.1783 53.0605   1
   2   2   0 39.8594 37.0352   2
   2  -2   0 17.6347 38.6010   1
  -2   2  -1 6581.65 488.383   1
   2   2   1 6721.26 493.087   2
  -2  -2  -1 5659.50 417.566   2
   2  -2   1 6823.99 484.505   1
   2   2   2 2320.73 277.921   2
  -2   2  -2 2077.90 285.951   1
   2  -2   2 2188.21 291.576   1
  -2  -2  -2 2100.34 240.863   2
   2  -2   3 10775.3 721.633   1
   2   2   3 10610.1 609.247   2
  -2   2  -3 11363.6 746.306   1
  -2  -2  -3 10276.9 552.102   2
  -2  -2  -4 9272.00 501.186   2
   2   2   4 10676.5 597.582   2
   2  -2   4 11096.4 766.990   1
  -2   2  -4 10589.1 749.852   1
  -2  -2  -5 15222.6 877.792   3
   2   2   5 15297.8 710.615   2
  -2  -2  -5 14285.1 625.009   2
   2  -2   5 15327.9 960.634   1
  -2   2  -5 16323.2 997.157   1
  -2   2  -6-74.8864 91.8475   1
  -2  -2  -6-11.5599 45.6044   3
  -2  -2  -6 0.38450 33.2749   2
  -2  -2  -6 43.6630 41.6989   1
   2   2   6 35.0696 41.1581   2
   2  -2   6 55.0666 84.7107   1
  -2   2  -7 3895.45 516.361   1
  -2  -2  -7 2683.16 368.625   3
  -2  -2  -7 3205.16 322.723   1
   2   2   7 3062.69 284.591   2
   2  -2   7 3434.17 482.799   1
   2   2   8 2397.02 247.862   2
   2  -2   8 2290.65 409.211   1
  -2  -2  -8 2658.18 312.232   1
  -2  -2  -8 2393.25 343.316   3
  -2  -2  -9 5006.77 475.720   1
   2   2   9 5045.71 365.331   2
   2  -2   9 4984.84 627.466   1
  -2  -2 -10 3358.38 407.586   1
   2  -2  10 2860.41 485.425   1
   2   2  10 3211.74 284.313   2
   2  -2  11 15916.2 1228.79   1
  -2  -2 -11 16734.1 1010.75   1
   2   2  11 16371.0 707.364   2
   2  -2  12 12914.8 1142.24   1
   2   2  12 13613.2 639.376   2
  -2  -2 -12 14897.5 999.733   1
   2   2  13 1773.94 217.743   2
  -2  -2 -13 2360.11 414.330   1
   2  -2  13 1111.97 358.578   1
   2  -2  14 793.055 305.318   1
   2   2  14 1235.49 176.717   2
  -2  -2 -14 1211.09 311.496   1
   2  -2  15 90.3025 93.8586   1
   2  -2  16 1156.52 407.833   1
   2  -2  17 197.592 211.588   1
   2  -2  18-263.576 214.209   1
   2  -2  19-20.1471 117.298   1
   2  -2  20 4394.86 842.279   1
   2  -2  21 3919.87 855.875   1
  -2  -3  20-253.748 346.161   1
  -2  -3  19-7.96800 141.081   1
  -2  -3  18 1034.36 470.077   1
  -2  -3  17 2147.64 633.447   1
  -2  -3  16 510.404 291.673   1
  -2  -3  15 484.400 329.206   1
  -2  -3  14 581.128 295.507   1
  -2  -3  13 1951.89 525.851   1
  -2  -3  12 47490.4 2581.18   1
  -2  -3  11 30458.3 1934.67   1
  -2  -3  10 2373.13 525.657   1
  -2  -3   9 481.323 216.978   1
  -2  -3   8 31996.4 1826.65   1
   2  -3  -7 1061.27 148.396   2
  -2  -3   7 1211.48 344.794   1
  -2  -3   6 1315.18 325.452   1
   2  -3  -6 1742.31 216.963   2
  -2  -3   5 1305.45 299.614   1
   2  -3  -5 1581.15 281.789   3
  -2  -3   4 1765.16 336.646   1
  -2  -3   4 1955.65 357.127   2
   2  -3  -4 1321.48 123.387   1
   2  -3  -4 1862.10 288.467   3
   2  -3  -3 43935.0 1642.56   3
   2  -3  -3 43892.7 1286.01   1
  -2  -3   3 40628.7 1850.93   1
   2  -3  -2 5255.84 477.456   3
  -2  -3   2 6280.07 598.389   2
  -2   3   2 4430.85 387.306   1
   2  -3  -2 5343.94 392.754   1
  -2  -3   2 4396.86 527.722   1
  -2   3   1 102463. 2850.17   1
  -2  -3   1 112495. 3188.31   2
   2  -3  -1 109159. 3006.29   3
   2  -3  -1 103738. 2839.89   1
  -2   3   0 17455.3 908.257   1
  -2  -3   0 19474.6 1041.54   2
  -2  -3   0 16231.1 997.237   1
   2  -3   0 17773.2 933.921   1
  -2   3  -1 923.046 212.503   1
  -2  -3  -1 784.504 187.602   2
   2  -3   1 809.113 199.905   1
  -2  -3  -2 191.794 91.0777   2
  -2   3  -2 195.111 112.128   1
   2  -3   2 58.4181 75.6535   1
   2   3   3 43617.4 1765.67   2
   2  -3   3 41596.4 1783.86   1
  -2  -3  -3 42057.3 1538.67   2
  -2   3  -3 44409.6 1802.14   1
   2  -3   4 292.020 145.767   1
  -2   3  -4 413.660 163.375   1
   2   3   4 438.021 135.991   2
  -2  -3  -4 344.422 101.681   2
   2  -3   5 5467.46 624.010   1
  -2   3  -5 6343.16 675.200   1
  -2  -3  -5 6167.47 480.251   2
   2   3   5 5470.04 522.377   2
  -2  -3  -5 5289.71 594.806   3
  -2  -3  -6 499.598 177.133   3
   2   3   6 400.747 136.968   2
  -2  -3  -6 623.996 139.746   2
   2  -3   6 162.400 76.4402   1
  -2  -3  -7 2444.47 395.820   3
  -2  -3  -7 3208.59 301.392   2
   2   3   7 2839.14 358.154   2
  -2  -3  -7 2890.92 303.487   1
   2  -3   7 2783.47 477.719   1
  -2  -3  -8 8096.50 543.655   1
   2  -3   8 9149.79 934.070   1
  -2  -3  -8 7624.46 732.662   3
   2   3   8 8509.63 646.332   2
  -2  -3  -8 9314.63 513.947   2
  -2  -3  -9 117.142 99.5257   1
  -2  -3  -9 24.6041 111.099   3
   2  -3   9-57.2669 169.698   1
   2   3   9 8.29515 51.8979   2
  -2  -3 -10 498.567 155.394   1
   2   3  10 543.998 146.559   2
   2  -3  10 188.557 87.9106   1
   2  -3  11 1435.03 393.617   1
  -2  -3 -11 2326.83 354.019   1
   2   3  11 2068.98 275.511   2
  -2  -3 -12 7700.96 660.433   1
   2  -3  12 7729.95 973.320   1
   2   3  12 7956.22 525.024   2
   2  -3  13 1388.33 438.890   1
   2  -3  14 2238.26 551.546   1
   2  -3  15 7.79815 125.093   1
   2  -3  16 3618.54 742.850   1
   2  -3  17 2399.35 632.594   1
   2  -3  18 876.412 434.577   1
   2  -3  19 2.55481 147.526   1
  -2  -4  17 1837.56 559.373   1
  -2  -4  16 305.232 271.961   1
  -2  -4  15 381.909 203.631   1
  -2  -4  14 13835.1 1512.04   1
  -2  -4  13 1025.52 422.081   1
  -2  -4  12 524.429 306.591   1
  -2  -4  11 4121.70 780.647   1
  -2  -4  10 36912.3 2287.02   1
   2  -4  -9 472.292 82.4520   2
  -2  -4   9 1122.57 338.207   1
   2  -4  -8 49.2358 57.9353   2
  -2  -4   8-86.9561 191.387   1
  -2  -4   7 6998.22 877.190   1
   2  -4  -7 7129.59 531.423   2
  -2  -4   6 938.434 342.061   1
   2  -4  -6 1200.84 286.448   3
   2  -4  -6 1481.35 251.326   2
   2  -4  -5 192.251 44.3988   1
  -2  -4   5 131.881 182.845   1
   2  -4  -5 549.518 194.723   3
   2  -4  -5 510.160 147.721   2
   2  -4  -4 7282.24 628.952   2
   2  -4  -4 7478.10 695.205   3
  -2  -4   4 6743.34 778.220   1
   2  -4  -4 7630.29 443.132   1
   2  -4  -3 1358.02 272.921   3
   2  -4  -3 1541.61 226.471   1
  -2  -4   3 1194.26 312.055   1
  -2  -4   2 1554.65 354.120   1
   2  -4  -2 1909.56 279.800   1
   2  -4  -2 1766.57 338.733   3
   2  -4  -1 31.1078 74.3099   1
   2  -4  -1 37.1468 69.3654   3
  -2  -4   1 106.389 114.738   1
  -2   4   0 44850.2 1840.37   1
   2  -4   0 48868.8 1954.72   1
  -2   4  -1 157.549 139.410   1
   2  -4   1 359.131 215.415   1
  -2  -4  -1 5.15323 86.9415   1
  -2   4  -2 37550.0 1761.03   1
  -2  -4  -2 39520.1 1669.23   2
  -2  -4  -2 32827.5 1620.26   1
   2  -4   2 37315.7 1812.07   1
  -2  -4  -3 10815.6 856.170   1
  -2   4  -3 12563.1 991.549   1
  -2  -4  -3 13260.8 868.608   2
   2  -4   3 12551.9 1022.06   1
  -2  -4  -4 2443.57 362.857   2
   2  -4   4 2408.60 449.448   1
  -2  -4  -5 457.733 193.150   3
   2  -4   5 546.987 260.026   1
  -2  -4  -5 591.422 181.605   2
  -2  -4  -6 643.182 226.485   3
  -2  -4  -6 815.584 198.292   2
   2  -4   6 931.012 301.104   1
  -2  -4  -7 2082.94 431.642   3
  -2  -4  -7 2689.96 348.474   2
   2  -4   7 2664.58 532.211   1
  -2  -4  -8 2894.78 346.047   2
  -2  -4  -8 2151.07 425.319   3
  -2  -4  -8 2286.30 273.517   1
   2  -4   8 2876.38 569.277   1
  -2  -4  -9 1187.64 197.584   1
  -2  -4  -9 1275.95 358.881   3
   2  -4   9 2054.56 494.944   1
  -2  -4  -9 1591.89 236.833   2
   2  -4  10 15443.6 1394.21   1
  -2  -4 -10 14639.2 1175.86   3
   2  -4  11 493.234 303.177   1
   2  -4  12-190.026 201.196   1
   2  -4  13 178.655 144.327   1
   2  -4  14 273.152 188.817   1
   2  -4  15 2050.92 557.892   1
   2  -4  16 316.179 274.121   1
   2  -4  17 482.389 328.713   1
  -2  -5  15-174.578 279.507   1
  -2  -5  14 602.091 354.669   1
  -2  -5  13-368.172 328.973   1
  -2  -5  12 5234.76 955.811   1
  -2  -5  11 120.689 217.031   1
  -2  -5  10 2122.51 548.058   1
  -2  -5   9-173.177 181.281   1
  -2  -5   8 851.650 341.220   1
  -2  -5   7-118.414 139.219   1
   2  -5  -7 325.691 174.288   3
   2  -5  -6 1210.36 344.993   3
  -2  -5   6 1452.85 422.525   1
   2  -5  -5 223.787 73.7288   1
   2  -5  -5 305.348 175.091   3
  -2  -5   5 224.056 96.8060   1
  -2  -5   4 23.0013 232.649   1
   2  -5  -4 641.992 161.338   1
   2  -5  -4 404.001 235.401   3
   2  -5  -3 243.004 172.690   3
  -2  -5   3 159.697 212.360   1
   2  -5  -3 505.420 188.556   1
  -2  -5   2 30.0452 105.627   1
   2  -5  -2 129.128 109.193   3
   2  -5  -2-0.95703 121.379   1
   2  -5  -1 1601.05 345.279   3
   2  -5  -1 1818.33 356.732   1
  -2  -5   1 1202.41 332.110   1
   2  -5   0 8899.05 846.740   3
   2  -5   0 11378.9 974.142   1
  -2  -5   0 9486.26 989.483   1
  -2  -5  -1-62.7752 122.072   1
   2  -5   1-15.6597 164.744   1
  -2  -5  -2 1924.31 410.915   1
   2  -5   2 2249.43 475.873   1
  -2  -5  -3 14355.5 1157.18   1
   2  -5   3 16525.2 1355.03   1
  -2  -5  -4 2739.68 519.476   3
  -2  -5  -4 3092.54 499.101   1
   2  -5   4 3244.65 622.800   1
  -2  -5  -5 13498.1 1054.13   1
  -2  -5  -5 13314.5 1176.86   3
   2  -5   5 15708.3 1378.01   1
  -2  -5  -6 1.53412 107.849   3
  -2  -5  -6 173.066 128.573   1
   2  -5   6 30.8201 159.068   1
  -2  -5  -7 179.422 126.165   3
  -2  -5  -7 183.984 157.314   1
   2  -5   7 64.9293 222.758   1
   2  -5   8 180.779 197.977   1
  -2  -5  -8-116.372 180.267   3
  -2  -5  -9 8162.08 977.717   3
   2  -5   9 9583.16 1155.49   1
  -2  -5 -10 424.841 245.785   3
   2  -5  10 517.952 257.834   1
   2  -5  11 490.754 336.902   1
  -2  -5 -11 851.741 310.430   3
   2  -5  12 255.800 249.038   1
   2  -5  13 537.338 310.655   1
   2  -5  14 401.704 260.453   1
   2  -5  15 400.013 338.117   1
  -2  -6  12 319.103 242.809   1
  -2  -6  11 686.133 372.194   1
  -2  -6  10 383.120 333.974   1
  -2  -6   9 1180.66 518.132   1
  -2  -6   8 412.936 288.218   1
  -2  -6   7 2261.07 650.330   1
   2  -6  -7 1934.65 467.943   3
  -2  -6   6 86.5498 142.291   1
   2  -6  -6 657.761 271.425   3
   2  -6  -5 40.6423 72.7900   3
  -2  -6   5-399.354 266.046   1
  -2  -6   4 217.492 181.045   1
   2  -6  -4 276.331 151.633   3
   2  -6  -3 433.932 226.783   3
  -2  -6   3 458.822 269.472   1
   2  -6  -2 118.771 175.053   3
  -2  -6   2 17.5756 127.723   1
   2  -6  -1 6080.52 814.094   3
  -2  -6   1 6656.01 958.354   1
   2  -6  -1 8957.68 918.849   1
   2  -6   0 93.7859 123.414   1
  -2  -6   0 144.706 128.360   1
   2  -6   0-247.867 171.147   3
   2  -6   1 1349.16 387.417   3
   2  -6   1 1199.39 383.469   1
  -2  -6  -1 1383.06 471.786   1
   2  -6   2 9876.61 1120.07   1
  -2  -6  -2 8523.54 1024.00   1
  -2  -6  -3 8901.95 1006.33   3
   2  -6   3 11883.5 1275.76   1
  -2  -6  -3 12654.2 1192.21   1
  -2  -6  -4 1447.02 385.288   3
   2  -6   4 1121.71 402.302   1
   2  -6   5 5.62866 169.254   1
  -2  -6  -5-41.5705 126.978   3
  -2  -6  -6 212.351 169.862   3
   2  -6   6 240.891 143.505   1
  -2  -6  -7 1649.93 448.873   3
   2  -6   7 1590.54 480.187   1
  -2  -6  -8-76.4652 242.973   3
   2  -6   8-98.4612 224.344   1
  -2  -6  -9 329.157 209.821   3
   2  -6   9 60.8430 156.765   1
  -2  -6 -10 656.685 294.783   3
   2  -6  10 0.67277 144.074   1
  -2  -6 -11 1677.18 500.365   3
   2  -6  11 1219.14 450.753   1
   2  -6  12 194.617 234.731   1
  -2  -7   8 86.1657 193.550   1
  -2  -7   7 690.569 332.463   1
   2  -7  -6 1146.98 414.346   3
  -2  -7   6 187.951 405.915   1
  -2  -7   5 189.385 222.262   1
   2  -7  -5 840.042 325.187   3
  -2  -7   4 220.870 221.785   1
   2  -7  -4 398.233 235.615   3
  -2  -7   3 346.704 264.242   1
   2  -7  -3 548.354 268.190   3
   2  -7  -2 561.253 248.872   3
  -2  -7   2 1156.00 485.336   1
  -2  -7   1 284.301 331.543   1
   2  -7  -1-222.796 177.162   3
   2  -7   0-217.446 178.106   3
   2  -7   1 1628.06 455.651   3
  -2  -7  -2-106.318 134.881   3
   2  -7   2 354.749 208.257   3
  -2  -7  -3 499.095 262.385   3
   2  -7   3 255.727 188.459   3
   2  -7   4 358.571 270.791   1
  -2  -7  -4 130.456 213.221   3
   2  -7   5 2103.31 658.670   1
  -2  -7  -5 1442.69 469.119   3
   2  -7   6-568.853 341.130   1
   2  -7   7-113.319 199.059   1
   2  -7   8 388.399 303.891   1
   2  -7   9 96.2538 183.025   1
  -3   0  21-52.1281 262.735   1
  -3   0  20-26.1058 148.211   1
  -3   0  19-102.361 215.825   1
  -3   0  18 731.220 324.329   1
  -3   0  17-30.6941 130.499   1
  -3   0  16 4699.59 729.671   1
  -3   0  15 445.907 214.732   2
  -3   0  15 115.541 95.4027   1
  -3   0  14 79824.6 2550.04   2
  -3   0  14 66809.6 2920.86   1
  -3   0  13 32.2663 93.9570   1
  -3   0  13-37.5392 59.6231   2
  -3   0  12 11.9514 97.4997   1
  -3   0  12 110.390 74.2235   2
  -3   0  11-38.5558 47.3506   2
  -3   0  11-15.1072 89.3611   1
  -3   0  10 16651.7 826.781   2
  -3   0  10 14484.5 1017.05   1
  -3   0   9-49.0859 76.5818   1
  -3   0   9-82.3525 55.7800   2
  -3   0   8 1196.11 188.187   2
  -3   0   8 1286.21 260.460   1
  -3   0   7-18.2959 24.9809   2
  -3   0   7 36.8054 48.2700   1
   3   0  -7 66.8973 37.3759   2
   3   0  -6 32407.7 1240.79   2
  -3   0   6 33967.7 1124.15   2
  -3   0   6 38076.0 1398.33   1
  -3   0   5 19.6856 28.9304   2
   3   0  -5-5.13062 24.3670   2
   3   0  -4 17879.9 708.337   2
  -3   0   4 16049.1 642.394   2
   3   0  -3 12.9874 21.1949   2
  -3   0   3 85.0548 55.8688   2
   3   0  -2 585707. 11626.7   2
  -3   0   2 518539. 11538.1   2
   3   0  -1 29.1043 30.0473   2
  -3   0   1-9.96469 30.3243   2
  -3   0   0 46295.2 1278.01   2
   3   0   0 45993.6 1300.35   2
   3   0   1 29.2442 40.5068   2
  -3   0  -2 234060. 5295.65   1
   3   0   2 253586. 5264.38   2
  -3   0  -3-5.53688 43.5503   1
  -3   0  -3 24.0066 17.9820   3
  -3   0  -4 1932.24 160.528   3
   3   0   4 2333.80 253.517   1
  -3   0  -4 2367.62 276.421   1
   3   0   5-7.18894 49.8544   1
   3   0   5 34.8429 23.3483   3
  -3   0  -5 2.83705 54.9190   1
   3   0   6 47681.6 1580.67   1
  -3   0  -6 49389.1 1706.61   1
   3   0   7 3.46748 38.5444   1
   3   0   7 29.4450 37.1521   3
  -3   0  -7 48.3051 68.8521   1
  -3   0  -8 896.674 230.492   1
   3   0   8 876.475 156.198   3
   3   0   8 834.955 196.358   1
   3   0   9-47.3036 80.2524   1
   3   0   9-41.5862 60.6118   3
  -3   0  -9 52.4980 61.8439   1
  -3   0 -10 23.4085 60.3793   1
   3   0  10-14.0358 105.220   1
   3   0  10-12.9053 43.1774   3
   3   0  11 42.6798 76.7136   1
   3   0  11 59.9098 43.4690   3
   3   0  12 7909.69 637.118   3
   3   0  12 7924.24 734.516   1
   3   0  13-153.181 138.701   1
   3   0  14-13.7019 118.331   1
   3   0  15-287.840 165.558   1
   3   0  16 1036.25 296.945   1
   3   0  17-105.267 158.916   1
   3   0  18 328.921 205.045   1
   3   0  19-9.03519 167.278   1
   3   0  20 180.770 161.681   1
   3   0  21 264.244 183.519   1
   3   0  22 217.590 128.711   1
  -3  -1  22 426.381 234.107   1
  -3  -1  21 620.389 359.918   1
  -3  -1  20-437.063 355.828   1
  -3  -1  19 751.384 357.672   1
  -3  -1  18 41.5210 261.132   1
  -3   1  18 86.6027 109.414   1
  -3  -1  17 1258.19 429.503   1
  -3   1  17 1436.87 378.489   1
  -3  -1  16 8379.82 1055.57   1
  -3   1  16 10580.5 960.086   1
  -3  -1  15 106.006 109.236   1
  -3   1  15 336.590 131.572   1
  -3   1  14 1086.46 117.254   2
  -3  -1  14 1034.28 334.053   1
  -3   1  14 1879.90 345.474   1
  -3  -1  13 197.949 131.206   2
  -3   1  13 42.0654 37.7263   2
  -3   1  13 4.97744 69.1313   1
  -3  -1  13 22.5967 130.697   1
  -3   1  12 1407.76 285.418   1
  -3   1  12 1621.10 156.205   2
  -3  -1  12 721.929 259.929   1
  -3  -1  12 1978.15 359.074   2
  -3   1  11 17184.8 600.094   2
  -3   1  11 18167.7 1023.48   1
  -3  -1  11 16054.2 1208.91   1
  -3  -1  10 9086.33 854.501   1
  -3   1  10 9988.10 409.804   2
  -3   1  10 10238.5 715.987   1
  -3  -1   9 12742.9 972.868   1
  -3   1   9 13460.3 486.041   2
  -3   1   9 14578.6 810.850   1
  -3  -1   8 14439.2 993.497   1
  -3   1   8 13802.7 480.895   2
   3  -1  -8 12018.0 578.295   2
  -3   1   8 14738.8 766.197   1
  -3  -1   7-90.4273 68.7019   2
  -3   1   7 5.99857 25.9880   2
  -3  -1   7-10.3634 63.4914   1
   3  -1  -7 33.7167 29.4661   2
  -3   1   7-39.6688 57.0171   1
  -3  -1   6 21.0612 43.8951   2
   3  -1  -6 108.821 56.0447   2
  -3  -1   6-47.6078 88.1384   1
  -3   1   6 26.6556 33.7940   1
   3   1  -6-34.5385 71.1402   2
  -3  -1   5 49.8229 45.3904   2
   3  -1  -5 144.095 48.5156   2
   3   1  -5 106.532 67.2347   2
  -3  -1   4 529.937 134.200   2
   3  -1  -4 562.302 85.5625   2
   3   1  -4 540.500 152.419   2
   3   1  -3 95893.6 2554.07   2
   3  -1  -3 94617.0 2182.51   2
   3   1  -2 33754.2 1176.97   2
  -3  -1   2 28621.3 1077.53   2
  -3  -1   1 299903. 6758.91   2
  -3   1   1 297293. 6581.47   1
   3   1  -1 318928. 6811.18   2
  -3   1   0 69309.1 1852.78   1
  -3   1   0 68018.1 1612.18   3
   3  -1   0 72406.4 1826.04   1
  -3  -1   0 68094.3 1884.60   2
   3   1   0 74033.4 1959.75   2
   3   1   1 84940.1 2182.27   2
   3  -1   1 82353.4 2155.10   1
  -3   1  -1 80304.7 2190.04   1
  -3  -1  -1 79327.9 2114.78   2
   3  -1   2 959.131 162.864   1
  -3   1  -2 1209.47 198.622   1
   3   1   2 1021.38 155.147   2
  -3  -1  -2 1024.46 146.300   2
   3  -1   3 47705.8 1548.32   1
   3   1   3 49094.1 1422.34   2
  -3  -1  -3 45979.0 1366.75   2
  -3   1  -3 47002.8 1613.43   1
  -3  -1  -4 74.5122 45.1124   1
  -3  -1  -4 0.45050 39.0930   3
   3   1   4 101.542 26.6122   2
   3  -1   4 118.407 73.6076   1
  -3   1  -4 23.4194 66.2113   1
  -3  -1  -5 7616.79 509.636   1
  -3  -1  -5 6844.36 475.232   3
   3  -1   5 7739.66 585.798   1
  -3   1  -5 8143.75 645.017   1
   3   1   5 7415.74 434.857   2
  -3  -1  -6 45084.9 1544.36   3
  -3  -1  -6 49796.9 1662.95   1
   3  -1   6 51313.9 1853.32   1
   3   1   6 48023.5 1461.37   2
  -3  -1  -7 1060.72 217.433   1
  -3   1  -7 1350.66 288.712   1
   3   1   7 1140.49 173.349   2
   3  -1   7 1246.43 276.067   1
  -3   1  -8 12783.4 939.668   1
   3   1   8 10994.9 585.553   2
  -3  -1  -8 11277.4 765.195   1
   3  -1   8 11272.1 836.530   1
   3  -1   9 3451.25 474.153   1
   3   1   9 3741.89 385.364   1
   3   1   9 3437.33 400.840   3
  -3  -1  -9 3991.90 478.536   1
   3   1   9 3472.79 322.669   2
   3   1  10 14500.8 900.514   3
   3  -1  10 14812.3 1050.60   1
   3   1  10 15777.0 753.144   2
   3   1  10 15630.0 865.389   1
  -3  -1 -10 16929.2 1068.27   1
   3  -1  11 2246.60 419.733   1
   3   1  11 2312.39 276.253   2
   3   1  11 2164.41 317.127   1
  -3  -1 -11 2710.51 435.323   1
   3   1  12 549.397 139.183   2
   3   1  12 492.296 171.249   1
   3  -1  12 407.476 182.133   1
   3   1  13 7008.39 654.050   1
   3   1  13 7632.52 546.939   2
   3  -1  13 7356.12 817.738   1
   3   1  14 2866.27 433.939   1
   3  -1  14 1894.18 436.113   1
   3   1  14 2823.74 336.407   2
   3   1  15 235.841 168.827   1
   3   1  15 137.404 81.0425   2
   3  -1  15 23.6378 79.9790   1
   3   1  16 218.293 132.177   1
   3  -1  16 242.931 172.987   1
   3   1  16 228.243 115.762   2
   3   1  17 3552.61 413.256   2
   3  -1  17 3836.48 657.855   1
   3   1  17 3750.15 559.988   1
   3   1  18 2897.01 509.922   1
   3  -1  18 1981.78 504.577   1
   3  -1  19 194.190 189.546   1
   3   1  19 410.493 240.028   1
   3  -1  20-202.865 256.985   1
   3   1  20 78.5769 184.601   1
   3  -1  21 11.9822 191.508   1
   3  -1  22-236.091 257.352   1
  -3  -2  21 184.485 181.239   1
  -3  -2  20-322.894 307.900   1
  -3  -2  19 4.88273 200.059   1
  -3  -2  18-119.003 207.476   1
  -3  -2  17 1398.59 470.684   1
  -3  -2  16 4118.59 779.354   1
  -3   2  15 13796.9 787.516   1
  -3  -2  15 10700.1 1248.28   1
  -3   2  14 3220.78 349.158   1
  -3  -2  14 2317.05 539.140   1
  -3   2  13 9466.35 573.817   1
  -3  -2  13 7459.48 961.181   1
  -3   2  12 6182.15 422.963   1
  -3  -2  12 4989.17 741.943   1
  -3   2  11 29543.4 1019.23   1
  -3  -2  11 27492.7 1758.03   1
  -3   2  10 10351.6 487.400   1
  -3  -2  10 9341.61 959.416   1
  -3  -2   9-119.296 171.186   1
  -3   2   9 102.196 37.0926   1
  -3  -2   8 45714.8 2065.71   1
  -3   2   8 40888.1 1108.95   1
  -3  -2   7 9190.21 844.747   1
  -3   2   7 11283.1 740.672   3
   3  -2  -7 9478.15 376.604   2
  -3  -2   6 24786.0 1376.23   1
  -3   2   6 28885.8 1214.95   3
   3  -2  -6 25807.0 781.449   2
  -3   2   5 3782.52 370.627   3
  -3  -2   5 2915.42 409.138   1
  -3   2   5 2609.23 158.726   1
  -3  -2   5 4080.21 467.655   2
  -3  -2   4 56127.2 2101.54   1
  -3   2   4 55465.9 1723.25   3
   3   2  -4 60714.6 2129.59   2
  -3  -2   3 262.221 112.755   2
  -3   2   3 185.444 80.4940   3
  -3   2   3 195.662 58.1461   1
   3   2  -3 100.049 80.2786   2
  -3  -2   2 5103.63 456.658   2
  -3   2   2 4964.10 368.566   3
   3   2  -2 4594.28 467.198   2
  -3   2   2 4882.06 338.755   1
  -3  -2   1 43.2086 42.8735   2
   3  -2  -1 89.7636 51.3838   1
   3  -2  -1 132.847 55.9175   3
   3   2  -1 35.7423 41.1885   2
  -3   2   1 66.1394 30.6384   1
   3  -2   0 14069.2 577.643   3
   3  -2   0 13555.0 663.204   1
  -3  -2   0 12472.4 704.571   2
  -3   2   0 12603.1 689.135   1
   3   2   0 14115.0 802.953   2
  -3   2  -1 1353.21 224.811   1
  -3  -2  -1 1259.62 201.457   2
   3  -2   1 1238.15 151.811   3
   3  -2   1 1157.78 198.790   1
   3   2   1 1515.98 245.720   2
  -3  -2  -2 43899.5 1507.07   2
   3  -2   2 46843.6 1635.53   1
  -3   2  -2 47379.8 1698.32   1
   3   2   2 47983.0 1628.50   2
   3   2   3 6754.90 494.188   2
   3  -2   3 6702.86 557.562   1
  -3  -2  -3 6393.39 449.406   2
  -3   2  -3 7730.50 623.085   1
  -3   2  -4 1322.38 272.100   1
   3   2   4 1229.71 199.372   2
  -3  -2  -4 1021.55 171.820   2
   3  -2   4 1377.13 257.073   1
   3   2   5 4408.49 383.661   2
  -3  -2  -5 4705.90 490.978   3
   3  -2   5 4138.34 485.553   1
  -3  -2  -5 4611.16 359.761   2
  -3   2  -5 5332.77 569.136   1
  -3   2  -6 27029.9 1399.86   1
   3  -2   6 23309.4 1261.96   1
   3   2   6 23238.0 968.544   2
  -3  -2  -6 24763.0 1022.55   1
  -3  -2  -6 21813.8 1152.79   3
  -3  -2  -6 22654.8 903.826   2
   3  -2   7 7524.30 721.998   1
  -3  -2  -7 6661.24 587.752   3
   3   2   7 7696.67 511.816   2
  -3  -2  -7 7934.12 566.349   1
  -3   2  -7 9101.22 822.432   1
  -3  -2  -8 2372.13 352.910   3
   3  -2   8 2410.32 418.493   1
   3   2   8 2631.59 286.297   2
  -3  -2  -8 2805.64 348.614   1
   3   2   9 1251.44 198.089   2
  -3  -2  -9 1165.73 240.524   1
   3  -2   9 1012.19 286.583   1
  -3  -2 -10 12866.9 886.652   1
   3   2  10 12838.2 694.258   2
   3  -2  10 12032.4 1045.65   1
   3   2  11 3852.75 364.319   2
   3  -2  11 4220.89 608.262   1
  -3  -2 -11 4321.29 525.189   1
   3   2  12 835.570 169.000   2
   3  -2  12 1078.42 343.823   1
  -3  -2 -12 1095.86 294.072   1
  -3  -2 -13 1595.45 381.047   1
   3   2  13 1209.09 196.978   2
   3  -2  13 1088.63 357.449   1
   3   2  14 10811.3 651.469   2
   3  -2  14 9436.38 1023.53   1
   3  -2  15 12306.9 1219.98   1
   3   2  15 12547.6 715.848   2
   3  -2  16 2595.87 580.945   1
   3  -2  17 632.234 336.426   1
   3  -2  18 1029.24 404.204   1
   3  -2  19 344.570 254.338   1
   3  -2  20 1129.11 472.949   1
  -3  -3  19 2.28119 200.443   1
  -3  -3  18 2305.89 672.235   1
  -3  -3  17 2635.01 658.826   1
  -3  -3  16 803.490 418.884   1
  -3  -3  15 365.062 290.853   1
  -3  -3  14 12960.6 1388.33   1
  -3  -3  13 245.948 231.873   1
  -3  -3  12-108.482 184.110   1
  -3  -3  11 866.931 298.717   1
  -3  -3  10 41377.4 2288.78   1
  -3  -3   9 922.484 317.324   1
   3  -3  -8 636.210 102.448   2
  -3  -3   8 1413.46 364.752   1
   3  -3  -8 1673.39 128.473   2
  -3  -3   7 306.577 149.803   1
  -3  -3   6 50549.5 2307.11   1
  -3  -3   5 243.004 164.517   1
  -3   3   4 9294.97 477.315   1
  -3  -3   4 10566.9 889.819   1
  -3  -3   3 5520.36 600.784   2
  -3  -3   3 4312.09 561.435   1
   3  -3  -3 4568.74 445.760   3
   3  -3  -3 4687.00 305.799   1
  -3   3   3 4347.39 349.479   1
   3  -3  -2 75500.2 2096.83   1
  -3  -3   2 69694.0 2658.60   1
   3  -3  -2 77692.4 2327.63   3
  -3   3   2 76037.8 2217.37   1
   3  -3  -1 9386.36 615.590   3
   3  -3  -1 10082.8 612.774   1
  -3  -3   1 11232.2 796.329   2
   3   3  -1 10966.8 882.840   2
  -3   3   1 10553.1 672.203   1
  -3  -3   0 33292.4 1414.06   2
   3  -3   0 32899.4 1278.33   3
  -3   3   0 33227.4 1375.77   1
   3   3   0 32528.7 1552.06   2
   3  -3   0 31714.9 1311.85   1
  -3  -3  -1 7585.24 609.369   2
   3   3   1 6664.59 634.254   2
   3  -3   1 6801.05 579.081   1
  -3   3  -1 7167.32 610.756   1
  -3  -3  -2 13683.0 816.460   2
   3  -3   2 13329.6 877.462   1
   3   3   2 13105.6 896.807   2
  -3   3  -2 13528.1 902.637   1
   3  -3   3 8007.09 708.220   1
  -3   3  -3 9851.22 788.603   1
   3   3   3 7852.95 662.352   2
  -3  -3  -3 9056.70 640.179   2
   3   3   4 19116.1 1081.37   2
  -3  -3  -4 22212.6 1051.20   2
   3  -3   4 21517.4 1261.41   1
  -3   3  -4 23429.6 1311.71   1
  -3  -3  -5 1127.88 211.824   2
   3   3   5 998.683 225.824   2
   3  -3   5 935.320 244.878   1
  -3  -3  -6 18444.6 1188.92   3
   3  -3   6 18718.0 1250.74   1
   3   3   6 17613.3 1008.36   2
  -3  -3  -6 18216.8 883.375   2
  -3  -3  -7 986.145 195.129   1
  -3  -3  -7 729.049 213.714   3
  -3  -3  -7 1134.56 202.707   2
   3  -3   7 1151.74 311.505   1
   3   3   7 922.807 212.349   2
  -3  -3  -8 56.6570 61.8194   1
  -3  -3  -8-4.24262 87.0466   3
   3  -3   8 33.4571 69.9730   1
   3   3   8 105.056 65.8437   2
  -3  -3  -8 41.5109 40.1735   2
  -3  -3  -9-13.2351 49.7926   1
  -3  -3  -9 68.4707 113.217   3
   3  -3   9-3.94634 75.0317   1
   3   3   9 102.418 94.1947   2
  -3  -3 -10 11728.4 950.918   3
   3   3  10 12814.7 809.218   2
  -3  -3 -10 12589.6 836.951   1
   3  -3  10 12217.8 1149.61   1
   3   3  11 33225.8 1384.87   2
  -3  -3 -11 31254.8 1490.40   1
   3  -3  11 31521.5 1912.09   1
   3   3  12 23260.5 1099.62   2
  -3  -3 -12 20657.1 1229.67   1
   3  -3  12 22105.3 1615.28   1
   3  -3  13 18.5901 121.374   1
   3   3  13 124.907 78.0790   2
   3  -3  14 2855.05 607.897   1
   3  -3  15 810.005 355.458   1
   3  -3  16 2704.96 627.972   1
   3  -3  17 860.459 376.230   1
   3  -3  18 1096.43 467.977   1
   3  -3  19 1013.09 417.047   1
  -3  -4  17 649.425 363.542   1
  -3  -4  16 6066.46 1071.69   1
  -3  -4  15 1589.86 573.204   1
  -3  -4  14 289.037 251.164   1
  -3  -4  13-164.239 248.666   1
  -3  -4  12 652.066 350.210   1
  -3  -4  11 1430.49 479.894   1
  -3  -4  10 1245.55 385.278   1
   3  -4  -9 511.914 108.940   2
  -3  -4   9 1074.99 366.522   1
   3  -4  -9 1430.40 132.578   2
   3  -4  -8 5383.64 441.933   2
  -3  -4   8 8323.02 986.736   1
   3  -4  -7 5114.05 452.708   2
  -3  -4   7 5381.68 786.883   1
  -3  -4   6 1350.92 349.154   1
  -3  -4   5 19487.2 1431.64   1
   3  -4  -4 67780.1 1750.83   1
  -3  -4   4 59500.6 2742.72   1
   3  -4  -4 64689.3 2373.15   3
   3  -4  -3 746.444 148.162   1
   3  -4  -3 791.517 208.428   3
  -3  -4   3 393.364 185.071   1
   3  -4  -2 3132.46 426.328   3
  -3   4   2 3609.31 406.424   1
   3  -4  -2 3270.31 360.092   1
  -3  -4   2 2409.69 452.897   1
  -3   4   1 4822.28 512.816   1
  -3  -4   1 4194.09 591.088   1
   3  -4  -1 4441.15 506.334   3
   3  -4  -1 5152.23 503.491   1
  -3  -4   0 7121.80 752.590   1
   3  -4   0 8232.25 693.829   3
   3  -4   0 8140.86 685.042   1
  -3   4   0 8740.89 725.636   1
   3  -4   1-5.84520 67.8180   1
  -3  -4  -1-135.477 148.562   1
   3  -4   1-21.8058 67.9461   3
  -3   4  -1-113.784 109.282   1
  -3   4  -2 12123.2 927.504   1
   3  -4   2 12874.4 994.237   1
   3  -4   3 1630.44 355.886   1
   3  -4   4 4933.96 646.557   1
  -3  -4  -4 5391.60 559.721   2
  -3  -4  -5 4319.67 612.827   3
  -3  -4  -5 6189.24 595.704   2
   3  -4   5 5333.01 691.171   1
  -3  -4  -6 35.5212 70.5993   2
  -3  -4  -6-21.5585 77.1274   3
   3  -4   6-1.45564 95.3113   1
  -3  -4  -7 48.8566 82.4680   3
  -3  -4  -7-53.1510 86.1284   2
   3  -4   7-62.8703 139.119   1
  -3  -4  -8 233.962 113.244   1
  -3  -4  -8 258.121 179.733   3
  -3  -4  -8 85.4156 70.6509   2
   3  -4   8 44.4728 121.169   1
  -3  -4  -9 11621.4 1071.03   3
   3  -4   9 13200.5 1240.41   1
  -3  -4  -9 13693.2 812.464   2
  -3  -4 -10-9.06858 92.5578   3
   3  -4  10-178.325 236.336   1
   3  -4  11 554.060 319.332   1
  -3  -4 -11 1017.24 327.663   3
   3  -4  12 869.100 356.575   1
   3  -4  13 1168.90 414.091   1
   3  -4  14-172.459 196.938   1
   3  -4  15 200.535 148.653   1
   3  -4  16 264.136 148.619   1
   3  -4  17 1547.72 521.392   1
  -3  -5  15-316.728 278.826   1
  -3  -5  14 650.440 382.312   1
  -3  -5  13-223.042 346.136   1
  -3  -5  12 232.263 241.618   1
  -3  -5  11 4690.38 898.614   1
  -3  -5  10 57.1824 189.545   1
  -3  -5   9 1009.67 384.653   1
  -3  -5   8 1482.89 460.399   1
  -3  -5   7 182.734 217.611   1
  -3  -5   6 11817.9 1279.46   1
  -3  -5   5 1381.67 417.065   1
   3  -5  -5 1409.79 327.308   3
   3  -5  -4 4870.40 623.441   3
   3  -5  -4 5621.43 408.516   1
  -3  -5   4 4664.41 760.132   1
  -3  -5   3 2284.18 515.831   1
   3  -5  -3 2949.11 350.143   1
   3  -5  -3 3339.33 507.933   3
  -3  -5   2 37946.5 2231.33   1
   3  -5  -2 41513.3 1960.89   3
   3  -5  -1 5523.87 645.777   3
  -3  -5   1 4243.54 682.786   1
   3  -5  -1 5883.31 633.133   1
  -3   5   0 3176.48 524.890   1
   3  -5   0 4381.26 567.165   1
   3  -5   0 4547.22 582.094   3
  -3  -5   0 3761.62 635.249   1
   3  -5   1 9527.33 868.518   3
  -3  -5  -1 8483.04 938.669   1
   3  -5   1 10804.3 975.051   1
  -3  -5  -2 1148.95 334.992   1
   3  -5   2 1867.48 413.002   1
   3  -5   3 955.387 315.845   1
  -3  -5  -3 602.319 221.041   1
  -3  -5  -4 1784.62 402.760   1
   3  -5   4 2442.97 510.904   1
  -3  -5  -5 526.116 224.326   3
  -3  -5  -5 685.389 265.386   1
   3  -5   5 511.429 234.176   1
  -3  -5  -6 5605.10 673.105   1
  -3  -5  -6 5093.03 729.680   3
   3  -5   6 6323.08 876.948   1
  -3  -5  -7 732.720 264.317   3
  -3  -5  -7 1237.52 314.508   1
   3  -5   7 722.212 314.621   1
  -3  -5  -8 1053.49 358.736   3
   3  -5   8 954.110 321.934   1
  -3  -5  -9 207.689 221.779   3
   3  -5   9 242.886 119.429   1
   3  -5  10 931.836 383.182   1
  -3  -5 -10 1932.56 476.570   3
   3  -5  11-197.117 268.162   1
  -3  -5 -11 219.066 232.756   3
   3  -5  12 1059.25 418.453   1
   3  -5  13-275.375 230.820   1
   3  -5  14 167.106 166.255   1
  -3  -6  11 1023.35 485.172   1
  -3  -6  10 594.030 380.662   1
  -3  -6   9 522.505 365.268   1
  -3  -6   8 698.956 365.543   1
  -3  -6   7 128.834 160.150   1
  -3  -6   6 827.376 317.932   1
   3  -6  -5 2323.01 490.092   3
  -3  -6   5 2334.31 622.133   1
   3  -6  -4 1242.37 346.586   3
  -3  -6   4 1348.72 516.621   1
   3  -6  -3 3625.67 597.309   3
  -3  -6   3 3053.32 678.717   1
  -3  -6   2 959.127 330.773   1
   3  -6  -2 593.442 257.197   3
   3  -6  -1 614.964 208.392   1
   3  -6  -1 367.999 180.302   3
  -3  -6   1 549.439 303.369   1
  -3  -6   0 3003.94 646.557   1
   3  -6   0 3620.39 607.736   1
   3  -6   0 2975.57 533.621   3
   3  -6   1 10234.8 1022.93   3
  -3  -6  -1 9278.17 1119.19   1
   3  -6   1 10640.1 1072.62   1
  -3  -6  -2 216.558 256.208   1
   3  -6   2 533.756 310.051   3
   3  -6   2 350.978 202.925   1
   3  -6   3 14625.8 1227.96   3
   3  -6   3 15651.3 1412.48   1
  -3  -6  -3 14459.2 1312.08   1
  -3  -6  -4 331.273 233.151   1
  -3  -6  -4 125.786 134.458   3
   3  -6   4 353.125 303.560   1
   3  -6   5 119.904 116.990   1
  -3  -6  -5 193.777 127.364   3
  -3  -6  -6 1017.14 378.682   3
   3  -6   6 1169.90 373.651   1
   3  -6   7 193.648 161.664   1
  -3  -6  -7 332.341 246.426   3
  -3  -6  -8-122.805 141.481   3
   3  -6   8-167.217 193.210   1
  -3  -6  -9-19.0204 85.2233   3
   3  -6   9-238.764 268.240   1
   3  -6  10 722.027 278.495   1
  -3  -6 -10 904.216 389.628   3
   3  -6  11 385.532 216.557   1
   3  -6  12 20.5048 138.417   1
  -3  -7   8 1754.89 648.629   1
  -3  -7   7 797.803 551.833   1
  -3  -7   6 1142.29 481.648   1
  -3  -7   5 229.825 132.835   1
   3  -7  -4 724.951 343.289   3
  -3  -7   4 228.295 233.911   1
   3  -7  -3 363.290 282.555   3
  -3  -7   3 228.182 345.496   1
   3  -7  -2 768.327 315.113   3
  -3  -7   2 670.210 349.383   1
  -3  -7   1 75.2016 117.961   1
   3  -7  -1-136.474 182.279   3
   3  -7   0-115.181 135.822   3
   3  -7   1 1139.11 366.297   3
   3  -7   2 822.966 307.488   3
  -3  -7  -3-103.808 129.497   3
   3  -7   4 251.138 226.806   1
   3  -7   5-439.670 289.024   1
   3  -7   6 170.597 252.087   1
   3  -7   7 898.560 387.705   1
   3  -7   8 78.8020 265.860   1
  -4   0  20 433.661 239.987   1
  -4   0  19-157.955 250.869   1
  -4   0  18-137.020 234.825   1
  -4   0  17-56.6148 173.416   1
  -4   0  16 8548.44 1027.56   1
  -4   0  15-68.9506 133.630   2
  -4   0  15-341.768 277.738   1
  -4   0  14 13413.1 882.401   2
  -4   0  14 10723.2 1081.23   1
  -4   0  13 86.0861 72.8590   2
  -4   0  13-271.364 243.690   1
  -4   0  12 391.230 146.594   2
  -4   0  12 218.048 135.454   1
  -4   0  11-85.7972 78.6105   2
  -4   0  11-16.5275 76.9600   1
  -4   0  10 2487.28 305.014   2
  -4   0  10 2127.86 384.566   1
  -4   0   9 121.303 121.018   1
   4   0  -9-184.179 95.6237   2
  -4   0   9 61.6429 54.0030   2
  -4   0   8 12504.2 866.775   1
   4   0  -8 11416.0 738.279   2
  -4   0   8 14264.7 716.273   2
  -4   0   7 2.46995 33.0116   2
   4   0  -7 72.0509 67.8639   2
   4   0  -6 4555.70 414.644   2
  -4   0   6 4275.20 340.693   2
   4   0  -5 517.952 126.344   2
  -4   0   5 10.4701 22.5665   2
  -4   0   4 63908.9 1816.50   2
   4   0  -4 70534.7 1971.51   2
  -4   0   3 42.6013 31.0650   2
   4   0  -3 25.0976 25.4149   2
   4   0  -2 17004.0 712.904   2
  -4   0   2 14832.4 647.076   2
  -4   0   1 368.350 111.302   2
   4   0  -1-13.3908 32.8002   2
   4   0   0 452809. 9699.82   2
  -4   0   0 445427. 9654.23   2
   4   0   1 31.9812 61.9744   2
  -4   0  -2 72.5053 74.5601   1
   4   0   2 5.56499 43.7718   2
  -4   0  -3 89.2132 68.8123   1
   4   0   3 55.6253 57.6758   2
  -4   0  -4 3659.21 242.630   3
  -4   0  -4 4886.25 429.659   1
  -4   0  -5 31.7919 72.0427   1
   4   0   5-19.3047 43.7704   1
  -4   0  -6 3069.76 397.690   1
   4   0   6 2615.86 321.265   1
  -4   0  -7 33.7187 72.6912   1
   4   0   7 6.74658 68.3697   1
   4   0   8 1408.09 262.797   1
   4   0   8 1221.74 200.462   3
  -4   0  -8 1304.61 296.579   1
   4   0   9 11.5919 61.5132   1
   4   0   9-2.32228 33.9777   3
  -4   0  -9-111.805 81.3805   1
   4   0  10 3752.52 384.876   3
   4   0  10 4532.94 510.793   1
   4   0  11-55.3708 76.1873   1
   4   0  11-27.9441 36.4657   3
   4   0  12 949.870 218.358   3
   4   0  12 727.643 217.469   1
   4   0  13-65.0079 116.991   1
   4   0  14 1247.02 318.255   1
   4   0  15-161.596 133.808   1
   4   0  16 792.160 275.754   1
   4   0  17-412.948 214.140   1
   4   0  18 1761.83 455.369   1
   4   0  19-153.871 149.763   1
   4   0  20 287.084 230.563   1
   4   0  21 164.200 173.890   1
   4   0  22 2740.34 617.161   1
  -4  -1  22 1896.18 640.763   1
  -4  -1  21-237.748 469.602   1
  -4  -1  20-181.452 315.428   1
  -4  -1  19-252.063 355.053   1
  -4  -1  18 5326.64 947.509   1
  -4   1  18 5105.57 732.027   1
  -4  -1  17-506.582 335.926   1
  -4   1  17-75.1454 155.462   1
  -4  -1  16-187.307 276.679   1
  -4   1  16-152.559 238.670   1
  -4   1  15 2304.43 450.796   1
  -4  -1  15 1609.30 474.292   1
  -4   1  14 225.936 102.807   1
  -4   1  14 137.228 60.0312   2
  -4  -1  14 30.4231 223.980   1
  -4   1  13 4.50767 26.9091   2
  -4   1  13 115.615 100.407   1
  -4  -1  12 843.838 240.508   2
  -4  -1  12 356.030 152.753   1
  -4   1  12 578.050 104.191   2
  -4   1  12 689.977 207.037   1
  -4   1  11 9351.26 445.379   2
  -4   1  11 8935.06 746.109   1
  -4  -1  11 7542.36 840.226   1
  -4  -1  10 7247.54 778.446   1
  -4  -1  10 9569.56 745.245   2
  -4   1  10 8048.13 405.273   2
  -4   1  10 8414.79 679.949   1
  -4   1   9 13828.9 847.166   1
  -4  -1   9 13134.0 1043.66   1
   4  -1  -9 12863.0 687.804   2
  -4  -1   9 16906.2 962.768   2
  -4   1   9 14522.9 568.489   2
  -4   1   8 7020.09 561.525   1
  -4  -1   8 6730.03 694.998   1
   4  -1  -8 6763.78 463.076   2
  -4  -1   8 9065.84 661.953   2
  -4   1   8 7305.88 378.517   2
   4   1  -8 7253.85 685.689   2
  -4   1   7 274.031 76.9958   2
   4  -1  -7 250.873 89.1196   2
  -4  -1   7 394.499 141.654   2
  -4  -1   7 239.116 126.032   1
   4   1  -7 195.025 90.1231   2
   4   1  -6 24144.7 1198.58   2
   4  -1  -6 25928.6 939.154   2
  -4  -1   6 27073.7 1159.66   2
  -4  -1   5 23452.2 1036.03   2
   4   1  -5 22667.0 1100.55   2
   4  -1  -5 23254.4 843.978   2
   4   1  -4 47178.5 1659.18   2
   4  -1  -4 43253.5 1306.64   2
  -4  -1   4 44859.9 1536.16   2
   4   1  -3 25411.3 1125.13   2
  -4  -1   3 25710.7 1048.51   2
   4  -1  -3 26980.4 917.553   2
  -4  -1   2 58162.6 1786.87   2
   4   1  -2 57161.3 1831.79   2
   4  -1  -2 59838.1 1640.03   2
  -4   1   1 14437.1 637.433   1
   4   1  -1 16817.6 788.004   2
  -4  -1   1 14921.9 715.694   2
  -4   1   0 8508.35 500.484   1
   4   1   0 9383.81 563.518   2
  -4  -1   0 8694.57 520.746   2
  -4  -1  -1 1819.98 220.569   2
  -4   1  -1 1921.22 239.085   1
  -4   1  -1 1348.54 92.5626   3
   4   1   1 1996.41 252.026   2
   4  -1   2 7706.96 508.441   1
  -4   1  -2 7869.52 546.928   1
   4   1   2 8169.11 506.823   2
  -4  -1  -2 7804.24 475.274   2
  -4  -1  -3 660.982 138.123   2
   4  -1   3 540.843 143.144   1
   4   1   3 538.750 134.992   2
  -4   1  -3 581.189 164.839   1
   4  -1   4 11942.5 723.166   1
  -4  -1  -4 12856.6 702.191   1
   4   1   4 12507.7 652.747   2
  -4   1  -4 12896.7 806.645   1
  -4  -1  -4 13316.9 647.171   2
  -4   1  -5 6526.69 587.318   1
   4  -1   5 4712.45 222.909   3
  -4  -1  -5 5588.40 448.033   3
  -4  -1  -5 6861.40 518.911   1
   4   1   5 6074.86 432.848   2
   4  -1   5 5845.36 510.930   1
  -4   1  -6 4553.41 523.671   1
   4   1   6 4059.31 351.586   2
  -4  -1  -6 3240.55 338.577   3
   4  -1   6 3223.53 205.172   3
  -4  -1  -6 3803.30 406.837   1
   4  -1   6 3528.02 422.324   1
   4  -1   7 7437.30 381.400   3
   4  -1   7 7892.22 666.347   1
  -4  -1  -7 9152.02 676.875   1
  -4   1  -7 10118.2 828.939   1
   4   1   7 7994.70 523.610   2
  -4  -1  -7 6903.76 512.274   3
   4  -1   8 16438.3 1032.31   1
   4  -1   8 15675.1 656.256   3
  -4  -1  -8 19901.9 1090.85   1
   4   1   8 17052.5 820.089   2
   4  -1   9 126.137 58.9056   3
   4   1   9 50.5566 33.9182   2
   4  -1   9 19.6573 63.2011   1
  -4  -1  -9 128.273 126.169   1
   4   1  10 432.133 134.682   2
   4  -1  10 229.155 115.522   1
   4  -1  10 558.490 130.029   3
  -4  -1 -10 709.080 232.430   1
   4  -1  11 2798.73 458.242   1
   4   1  11 3244.54 359.686   2
   4  -1  11 3296.57 333.074   3
   4  -1  12 8595.83 601.892   3
   4   1  12 9039.89 625.553   2
   4  -1  12 7971.88 809.318   1
   4   1  13 1366.72 234.764   2
   4  -1  13 758.962 247.144   1
   4   1  13 1216.14 276.366   1
   4  -1  13 860.744 195.588   3
   4   1  14 125.460 141.540   1
   4   1  14 90.6204 66.0834   2
   4  -1  14-171.759 227.869   1
   4   1  15 115.899 110.336   2
   4  -1  15-72.1783 196.702   1
   4   1  15 192.514 160.927   1
   4   1  16 2629.65 459.444   1
   4   1  16 2181.97 339.066   2
   4  -1  16 2094.30 470.347   1
   4   1  17 381.528 151.426   2
   4  -1  17 421.057 224.744   1
   4   1  17 367.171 210.487   1
   4   1  18 1327.23 354.355   1
   4  -1  18 1062.63 354.453   1
   4  -1  19 1853.08 505.893   1
   4  -1  20 2264.56 564.905   1
   4  -1  21 964.889 361.946   1
  -4  -2  21-101.680 379.612   1
  -4  -2  20 2711.60 764.559   1
  -4  -2  19 4370.54 904.584   1
  -4  -2  18 116.352 255.428   1
  -4  -2  17 2232.26 628.349   1
  -4  -2  16 465.107 272.112   1
  -4   2  15 15600.8 890.697   1
  -4  -2  15 13671.9 1418.39   1
  -4  -2  14 3000.01 616.594   1
  -4   2  14 4059.95 408.020   1
  -4   2  13 781.545 153.765   1
  -4  -2  13 677.779 259.965   1
  -4  -2  12 2118.40 494.139   1
  -4   2  12 2453.46 292.715   1
  -4   2  11 20140.5 884.546   1
  -4  -2  11 17813.1 1412.37   1
  -4  -2  10 4229.53 636.867   1
  -4   2  10 5155.50 394.588   1
  -4  -2   9 2691.44 482.132   1
   4  -2  -9 1895.13 191.138   2
  -4   2   9 3076.22 275.854   1
  -4  -2   8 10553.6 953.840   1
   4  -2  -8 11169.4 504.396   2
  -4   2   8 10559.7 530.507   1
  -4   2   7 23823.9 879.423   1
  -4  -2   7 21160.1 1348.87   1
  -4   2   7 25312.0 1184.25   3
   4  -2  -7 24806.8 841.591   2
  -4  -2   6 28702.2 1554.72   1
   4   2  -6 31743.7 1593.64   2
  -4   2   6 33057.4 1312.64   3
  -4   2   6 27732.3 853.175   1
   4  -2  -6 30529.4 970.038   2
  -4   2   5 25519.4 839.748   1
  -4   2   5 29553.6 1184.41   3
   4   2  -5 28941.6 1435.88   2
   4  -2  -5 28122.3 934.950   2
  -4  -2   4 1345.06 253.103   2
   4   2  -4 1171.27 255.839   2
  -4   2   4 1350.94 209.089   3
  -4   2   4 1153.05 147.322   1
  -4   2   3 63724.6 1874.06   3
  -4   2   3 61129.1 1766.91   1
   4   2  -3 67210.0 2311.64   2
   4   2  -2 65668.5 2190.18   2
  -4   2   2 58442.4 1772.10   1
  -4  -2   2 67086.2 2084.90   2
  -4   2   2 59866.1 1755.18   3
   4   2  -1 5833.79 549.425   2
  -4   2   1 5370.94 420.698   1
  -4  -2   1 6220.68 511.055   2
  -4  -2   0 2340.29 303.076   2
   4  -2   0 1802.78 236.090   1
   4   2   0 1938.76 309.037   2
  -4   2   0 1797.55 263.847   1
   4  -2   1 90980.9 2642.40   1
  -4  -2  -1 100268. 2736.16   2
   4   2   1 94358.8 2774.41   2
  -4   2  -1 99012.7 2811.34   1
   4  -2   2 15525.8 528.012   3
   4  -2   2 16298.0 874.770   1
   4   2   2 16526.5 863.585   2
  -4   2  -2 19596.5 1012.80   1
  -4  -2  -2 17651.2 841.902   2
   4  -2   3 8620.79 354.909   3
   4   2   3 11414.1 690.195   2
   4  -2   3 10665.0 718.998   1
  -4   2  -3 12730.3 850.276   1
  -4  -2  -3 12200.4 669.207   2
   4  -2   4 2149.60 333.527   1
   4   2   4 2092.03 280.199   2
  -4  -2  -4 2038.72 263.935   2
  -4   2  -4 2494.23 390.876   1
  -4   2  -5 1154.93 275.513   1
   4   2   5 971.910 185.853   2
   4  -2   5 793.360 211.476   1
  -4  -2  -5 845.243 172.779   2
  -4  -2  -6 7677.26 666.935   3
   4  -2   6 8462.20 734.125   1
  -4  -2  -6 9584.76 653.128   1
   4   2   6 7975.25 570.363   2
  -4   2  -6 10422.0 870.652   1
  -4  -2  -6 8637.44 560.336   2
   4  -2   7 179.760 133.128   1
   4   2   7 49.8312 41.6371   2
  -4  -2  -7 100.604 95.5488   1
  -4  -2  -7 125.512 96.7822   3
   4  -2   8 2093.75 392.817   1
  -4  -2  -8 1705.35 309.447   3
  -4  -2  -8 2489.99 363.668   1
   4   2   8 2097.95 288.340   2
  -4  -2  -9 2304.00 359.889   3
   4  -2   9 2194.13 422.136   1
   4   2   9 2748.60 332.707   2
  -4  -2  -9 2860.75 405.613   1
  -4  -2 -10 16037.7 1050.41   1
   4  -2  10 14399.9 1138.40   1
   4   2  10 14239.3 806.652   2
   4   2  11 14064.7 805.554   2
  -4  -2 -11 15294.9 1075.63   1
   4  -2  11 13530.9 1128.62   1
   4  -2  12 6985.43 831.677   1
   4   2  12 7004.81 547.950   2
   4  -2  13 37.2389 88.2575   1
   4   2  13 95.6285 95.3983   2
   4   2  14 115.451 85.0412   2
   4  -2  14 132.113 168.394   1
   4   2  15 1992.51 309.115   2
   4  -2  15 2027.87 489.336   1
   4  -2  16 598.893 298.430   1
   4  -2  17 162.086 197.123   1
   4  -2  18 131.770 198.531   1
   4  -2  19 44.1703 132.244   1
   4  -2  20 1814.24 513.548   1
  -4  -3  19 645.047 425.882   1
  -4  -3  18 355.146 348.606   1
  -4  -3  17 3383.19 806.161   1
  -4  -3  16 1678.84 561.716   1
  -4  -3  15 686.648 349.347   1
  -4  -3  14 234.551 237.231   1
  -4  -3  13 1170.10 449.734   1
  -4  -3  12 31986.0 2114.93   1
  -4  -3  11-77.8244 188.126   1
  -4  -3  10 3183.61 602.833   1
  -4  -3   9 5243.08 742.505   1
   4  -3  -9 4609.23 247.059   2
  -4  -3   8 9376.85 982.924   1
   4  -3  -8 10614.9 467.317   2
   4  -3  -7 177.178 70.2762   2
  -4  -3   7 203.326 141.397   1
  -4  -3   6 2034.32 421.235   1
  -4   3   5 2859.68 373.351   3
  -4  -3   5 2291.19 423.466   1
  -4   3   5 2184.27 211.397   1
  -4  -3   4 4151.74 586.587   1
   4   3  -4 4476.74 598.757   2
  -4   3   4 4240.87 347.971   1
   4   3  -3 3855.01 542.303   2
  -4   3   3 3937.31 366.605   1
   4   3  -2 12961.0 980.472   2
   4  -3  -2 12848.6 649.668   1
  -4   3   2 14061.4 774.986   1
  -4  -3   1 905.905 224.360   2
   4  -3  -1 613.460 144.818   1
  -4   3   1 866.714 195.382   1
   4  -3  -1 604.172 131.435   3
   4   3  -1 590.220 196.396   2
   4  -3   0 11787.0 642.482   3
   4   3   0 11497.8 878.615   2
   4  -3   0 12370.9 748.455   1
  -4  -3   0 14478.2 889.088   2
  -4   3   0 13267.0 836.944   1
   4  -3   1 34195.2 1206.99   3
   4   3   1 33665.4 1600.34   2
  -4  -3  -1 39764.3 1576.20   2
   4  -3   1 33062.1 1428.49   1
  -4   3  -1 38314.5 1601.28   1
  -4  -3  -2 424.251 164.955   2
   4  -3   2 89.3781 94.8933   1
  -4   3  -2 216.783 135.042   1
   4  -3   2 151.257 53.1098   3
   4   3   2 197.721 131.532   2
   4  -3   3 12249.4 894.670   1
  -4  -3  -3 14347.0 851.211   2
   4   3   3 11755.7 863.018   2
  -4   3  -3 13756.5 990.359   1
   4  -3   4 2724.20 424.507   1
   4   3   4 2552.86 378.866   2
  -4   3  -4 2249.53 423.124   1
  -4  -3  -4 2729.26 346.877   2
   4   3   5 6478.18 615.813   2
  -4  -3  -5 7346.02 574.323   2
   4  -3   5 6442.57 693.696   1
  -4  -3  -6 2232.36 410.179   3
   4   3   6 2352.06 366.222   2
   4  -3   6 2694.40 463.549   1
  -4  -3  -6 2819.38 342.569   2
   4  -3   7 1770.91 394.021   1
  -4  -3  -7 1856.81 375.731   3
  -4  -3  -7 2124.11 323.426   1
  -4  -3  -7 2129.13 300.139   2
   4   3   7 1964.14 329.092   2
   4   3   8 3337.09 432.458   2
  -4  -3  -8 3195.48 484.725   3
   4  -3   8 3331.41 544.546   1
  -4  -3  -8 3748.69 445.133   1
  -4  -3  -8 4040.55 407.230   2
  -4  -3  -9 9426.00 875.380   3
   4   3   9 9990.34 754.602   2
  -4  -3  -9 10317.5 785.299   1
   4  -3   9 9789.09 960.600   1
   4   3  10 33.2338 116.379   2
  -4  -3 -10 186.102 168.690   1
  -4  -3 -10 138.575 154.363   3
   4  -3  10 306.919 225.462   1
  -4  -3 -11 8675.28 769.304   1
   4  -3  11 8079.30 934.245   1
   4   3  11 7979.12 667.714   2
   4   3  12 833.372 212.761   2
   4  -3  12 986.396 340.584   1
   4  -3  13 2816.87 584.526   1
   4   3  13 3208.80 413.191   2
   4  -3  14 26.7544 146.340   1
   4  -3  15 146.211 133.617   1
   4  -3  16 146.006 183.926   1
   4  -3  17 53.4238 238.956   1
   4  -3  18 46.8149 248.516   1
  -4  -4  17 532.815 319.923   1
  -4  -4  16 646.640 330.149   1
  -4  -4  15 1370.29 494.132   1
  -4  -4  14 11238.7 1403.75   1
  -4  -4  13 756.923 371.838   1
  -4  -4  12 5108.12 902.122   1
  -4  -4  11 978.664 364.030   1
  -4  -4  10 9271.97 1138.82   1
  -4  -4   9 292.767 199.652   1
   4  -4  -9 220.247 69.1887   2
   4  -4  -8 80.4641 43.1947   2
  -4  -4   8 68.2808 159.322   1
  -4  -4   7 2485.89 520.043   1
  -4  -4   6-67.4981 225.278   1
  -4  -4   5 799.581 285.474   1
  -4  -4   4 1797.51 431.899   1
  -4   4   4 1884.62 253.406   1
  -4   4   3 5759.61 506.784   1
  -4  -4   3 4685.20 668.545   1
   4  -4  -3 5769.50 414.450   1
  -4   4   2 6144.20 549.034   1
  -4  -4   2 5210.64 688.976   1
   4  -4  -2 6087.96 578.419   3
   4  -4  -2 6422.38 497.918   1
  -4  -4   1 4031.81 611.892   1
   4  -4  -1 5167.79 511.761   3
   4  -4  -1 4733.84 479.812   1
  -4   4   1 5208.76 544.379   1
  -4   4   0-45.7977 123.947   1
   4  -4   0 63.3938 77.1760   1
   4  -4   0 117.721 90.6662   3
  -4   4  -1-142.300 125.742   1
   4   4   1 41.3881 72.5499   2
   4  -4   1 28.3600 76.4874   3
   4  -4   1-6.88935 102.112   1
  -4   4  -2 42.6555 85.9403   1
   4  -4   2 24.2516 69.0364   3
   4  -4   2 1.58409 102.588   1
   4   4   2 199.671 101.798   2
   4  -4   3 4617.09 598.044   1
   4   4   3 4677.00 641.644   2
   4  -4   4 391.050 176.179   1
   4   4   4 188.593 138.334   2
   4  -4   5 54.9484 85.7765   1
   4   4   5 226.036 171.625   2
  -4  -4  -6-18.5844 162.702   3
   4  -4   6 62.9958 140.479   1
   4   4   6 185.415 153.583   2
  -4  -4  -7 9966.86 1002.63   3
   4  -4   7 11177.5 1080.30   1
   4   4   7 10996.0 964.525   2
  -4  -4  -7 12970.0 859.161   2
  -4  -4  -8 13567.7 1172.46   3
  -4  -4  -8 12963.3 882.355   1
   4   4   8 13487.3 1055.55   2
   4  -4   8 13312.4 1229.25   1
  -4  -4  -9 2376.80 477.006   3
   4  -4   9 2278.60 534.090   1
   4   4   9 2351.52 436.021   2
  -4  -4 -10 5414.68 756.632   3
   4   4  10 5258.55 646.668   2
   4  -4  10 5835.63 837.014   1
  -4  -4 -11-14.9727 92.0081   3
   4  -4  11 179.517 211.353   1
   4   4  11 72.8238 70.8775   2
   4  -4  12 1781.51 473.390   1
   4  -4  13 1086.93 445.592   1
   4  -4  14 109.083 168.991   1
   4  -4  15 73.5885 176.761   1
   4  -4  16 396.750 233.246   1
  -4  -5  14-46.6379 157.082   1
  -4  -5  13 3098.30 779.245   1
  -4  -5  12 5510.31 1009.74   1
  -4  -5  11-373.138 212.401   1
  -4  -5  10 51.7584 195.881   1
  -4  -5   9-113.429 281.516   1
  -4  -5   8 1694.15 525.250   1
  -4  -5   7 842.931 332.843   1
  -4  -5   6 278.190 189.569   1
  -4  -5   5 1071.83 393.226   1
  -4  -5   4 69.2957 130.434   1
   4  -5  -3 2500.19 420.723   3
   4  -5  -3 2601.15 314.692   1
  -4  -5   3 2461.92 549.617   1
  -4  -5   2 168.106 126.983   1
   4  -5  -2 65.9187 85.0679   1
   4  -5  -2 175.656 125.719   3
   4  -5  -1 348.820 187.316   1
  -4  -5   1 115.648 113.136   1
   4  -5  -1 139.439 105.417   3
  -4   5   1 194.805 158.068   1
  -4  -5   0 8938.31 984.753   1
   4  -5   0 10317.0 849.195   3
   4  -5   0 10828.1 903.642   1
  -4  -5  -1-38.7147 83.3151   1
   4  -5   1-55.9945 89.6316   1
   4  -5   1-33.7962 70.9043   3
   4  -5   2 6680.56 686.427   3
  -4  -5  -2 5260.21 735.752   1
   4  -5   2 6299.12 758.723   1
  -4  -5  -3-20.6281 102.752   1
   4  -5   3 289.469 148.814   3
   4  -5   3 166.459 108.161   1
   4  -5   4 189.103 166.582   1
   4  -5   5 6203.37 835.748   1
   4  -5   6-80.1541 107.652   1
  -4  -5  -6 3.63694 159.903   3
   4  -5   7 2773.07 577.697   1
  -4  -5  -7 2525.73 549.988   3
  -4  -5  -8 1048.62 358.253   3
   4  -5   8 1001.98 330.561   1
  -4  -5  -9 5729.58 824.225   3
   4  -5   9 6383.20 939.095   1
  -4  -5 -10 1915.73 506.680   3
   4  -5  10 2064.32 539.680   1
  -4  -5 -11 1934.01 519.293   3
   4  -5  11 1912.53 555.267   1
  -4  -5 -12 1587.67 485.123   3
   4  -5  12 1177.50 460.663   1
   4  -5  13 2372.85 641.025   1
   4  -5  14 368.872 325.726   1
  -4  -6  11 1619.90 627.726   1
  -4  -6  10 486.006 364.760   1
  -4  -6   9-183.993 349.935   1
  -4  -6   8 1010.07 415.361   1
  -4  -6   7-94.3882 135.517   1
  -4  -6   6 1262.01 407.475   1
  -4  -6   5-34.1362 126.810   1
  -4  -6   4 88.6089 128.014   1
  -4  -6   3-236.705 205.424   1
   4  -6  -3 540.437 213.560   3
  -4  -6   2 64.6103 217.604   1
   4  -6  -2 116.358 96.1650   3
  -4  -6   1 1853.59 502.041   1
   4  -6  -1 1759.32 387.951   3
  -4  -6   0 381.437 272.661   1
   4  -6   0 492.686 264.358   1
   4  -6   0 259.525 140.842   3
   4  -6   1 390.435 239.790   1
   4  -6   1 376.965 134.399   3
  -4  -6  -1 207.166 184.956   1
   4  -6   2 761.262 275.148   1
  -4  -6  -2 740.372 275.808   1
   4  -6   2 549.067 232.391   3
   4  -6   3 1678.54 432.307   3
  -4  -6  -3 2182.48 503.320   1
   4  -6   3 2097.99 512.233   1
   4  -6   4 91.6794 103.926   3
   4  -6   4-20.0222 136.152   1
  -4  -6  -4 47.0252 107.069   1
  -4  -6  -5 395.395 291.720   3
   4  -6   5 1061.48 383.246   1
  -4  -6  -6 42.6482 151.552   3
   4  -6   6-349.980 290.900   1
  -4  -6  -7-237.320 182.887   3
   4  -6   7-36.5690 199.876   1
  -4  -6  -8-43.8077 100.843   3
   4  -6   8 382.578 304.714   1
  -4  -6  -9 470.919 344.188   3
   4  -6   9 354.694 308.806   1
   4  -6  10 1552.72 540.045   1
   4  -6  11 1124.41 465.329   1
  -4  -7   7 233.356 219.634   1
  -4  -7   6-587.765 362.676   1
  -4  -7   5-518.550 342.181   1
  -4  -7   4 1756.84 659.647   1
  -4  -7   3 943.440 427.495   1
   4  -7  -2 1433.35 464.932   3
  -4  -7   2 815.760 386.063   1
   4  -7  -1 323.244 323.708   3
  -4  -7   1 197.026 203.804   1
   4  -7   5 285.159 121.690   1
   4  -7   6 203.796 214.058   1
   4  -7   7-87.8582 181.553   1
   4  -7   8 700.659 381.919   1
  -5   0  20-50.2622 246.527   1
  -5   0  19-6.70785 165.326   1
  -5   0  18 15834.9 1550.91   1
  -5   0  17-74.4957 171.528   1
  -5   0  16-34.1972 123.622   1
  -5   0  15-90.8774 174.841   1
  -5   0  14 61298.3 2193.34   2
  -5   0  14 57853.8 2757.93   1
  -5   0  13-185.697 249.404   1
  -5   0  13 17.2691 102.133   2
  -5   0  12 1635.58 278.157   2
  -5   0  12 1297.15 345.234   1
  -5   0  11-2.50361 57.4325   2
  -5   0  11-25.1833 78.4552   1
  -5   0  10 643.212 154.325   2
  -5   0  10 567.029 230.271   1
   5   0 -10 442.917 165.586   2
  -5   0   9-51.4345 42.3057   2
  -5   0   9 124.171 80.0757   1
   5   0  -9 7.59106 63.4598   2
   5   0  -8 25813.1 1255.10   2
  -5   0   8 30555.2 1163.60   2
   5   0  -7-19.2198 36.8294   2
  -5   0   7 48.9576 63.3271   2
   5   0  -6 2269.62 297.591   2
  -5   0   6 2240.88 262.412   2
   5   0  -5 22.8383 56.4942   2
  -5   0   5-68.3803 62.1569   2
   5   0  -4 1044.14 192.057   2
  -5   0   4 971.793 162.720   2
   5   0  -3-2.00553 51.1816   2
  -5   0   3 15.1450 42.9981   2
   5   0  -2 1342.81 205.475   2
  -5   0   2 1246.91 184.070   2
   5   0  -1-34.5190 68.2905   2
  -5   0   1 79.6174 66.5047   2
  -5   0   0 22867.7 917.790   2
   5   0   0 22349.8 926.927   2
   5   0   1 42.3081 97.0564   2
  -5   0  -2 193646. 4722.25   1
   5   0   2 195187. 4663.74   2
  -5   0  -3 61.2221 76.8458   1
   5   0   3-2.10727 40.6078   2
  -5   0  -4 35888.9 1395.33   1
   5   0   4 35650.6 1276.89   2
   5   0   5 240.419 143.250   2
  -5   0  -5 122.928 111.565   1
  -5   0  -5 8.40919 25.7679   3
  -5   0  -6 148458. 4032.69   1
   5   0   6 138569. 3690.47   2
   5   0   7 5.37174 104.210   1
  -5   0  -7 94.8923 90.4856   1
   5   0   8 86145.8 2715.90   1
   5   0   9 389.248 213.333   1
   5   0  10 31191.5 1484.14   1
   5   0  11 186.942 144.383   1
   5   0  12 35080.6 1496.02   3
   5   0  12 43940.9 1902.75   1
   5   0  13 226.575 197.540   1
   5   0  14 12303.6 1031.92   1
   5   0  15 78.0043 113.660   1
   5   0  16 20612.0 1447.09   1
   5   0  17 268.025 170.897   1
   5   0  18 467.280 268.447   1
   5   0  18 372.945 219.573   2
   5   0  19 121.717 157.596   1
   5   0  20 4325.66 735.865   1
   5   0  21-119.718 192.929   1
   5   0  22 87.3115 139.404   1
  -5  -1  22 111.695 260.435   1
  -5  -1  21-820.464 433.767   1
  -5  -1  20 2570.81 752.475   1
  -5  -1  19 486.043 350.882   1
  -5  -1  18 1139.46 437.440   1
  -5   1  17 558.858 266.586   1
  -5  -1  17 860.241 392.279   1
  -5   1  16 35453.2 2000.68   1
  -5  -1  16 28633.5 2119.82   1
  -5  -1  15 4666.90 802.332   1
  -5   1  15 5269.81 713.948   1
  -5   1  14 1657.85 387.472   1
  -5  -1  14 1294.00 395.148   1
  -5  -1  13 2382.65 539.837   1
  -5   1  13 2148.56 426.292   1
  -5   1  13 1861.16 211.564   2
  -5  -1  12 16107.3 1320.46   1
  -5   1  12 15815.0 683.691   2
  -5   1  12 18458.2 1200.54   1
  -5  -1  11 1947.20 345.883   2
  -5   1  11 1623.31 326.076   1
  -5  -1  11 1623.96 394.725   1
  -5   1  11 1932.23 209.218   2
  -5   1  10 13184.4 930.023   1
  -5  -1  10 10897.9 1011.18   1
   5  -1 -10 10844.7 717.442   2
  -5  -1  10 15148.3 963.198   2
  -5   1  10 12815.9 590.924   2
  -5  -1   9 45.2326 117.427   1
  -5  -1   9 539.945 168.879   2
  -5   1   9 574.525 112.963   2
   5   1  -9 368.250 161.681   2
   5  -1  -9 454.137 137.599   2
  -5   1   9 410.063 140.696   1
  -5  -1   8 3066.36 488.174   1
   5   1  -8 2847.39 432.444   2
   5  -1  -8 3002.47 332.691   2
  -5  -1   8 4480.60 482.313   2
  -5   1   8 3755.86 292.552   2
   5  -1  -7 1935.06 253.137   2
  -5  -1   7 2269.57 329.842   2
  -5   1   7 2164.90 227.091   2
   5   1  -7 1674.47 326.426   2
   5  -1  -6 15072.5 756.447   2
   5   1  -6 14414.8 925.070   2
  -5  -1   6 17744.9 927.853   2
   5   1  -5 6548.30 592.991   2
  -5  -1   5 7943.16 590.782   2
   5  -1  -5 7242.06 474.659   2
   5   1  -4 1021.43 219.454   2
  -5  -1   4 1118.43 212.214   2
   5  -1  -4 963.872 159.860   2
   5   1  -3 588.151 152.691   2
  -5  -1   3 485.510 138.913   2
   5  -1  -3 670.596 142.519   2
   5   1  -2 8689.40 606.843   2
  -5  -1   2 9027.55 581.081   2
   5  -1  -2 8941.36 530.521   2
   5   1  -1 22035.2 1017.06   2
  -5  -1   1 22304.8 958.067   2
   5  -1  -1 22362.8 909.718   2
  -5   1   1 20951.6 880.725   1
  -5   1   0 31307.9 1182.89   1
  -5  -1   0 31326.5 1185.18   2
   5   1   0 31632.8 1274.19   2
  -5   1  -1 16528.5 831.701   1
   5   1   1 16997.0 868.140   2
  -5  -1  -1 17147.1 805.027   2
  -5   1  -2 30556.9 1250.82   1
   5   1   2 29710.2 1187.30   2
  -5  -1  -2 29780.8 1141.21   2
   5   1   3 1279.50 214.537   2
   5  -1   3 1299.05 229.304   1
  -5  -1  -3 1356.75 214.391   2
  -5   1  -3 1556.19 283.071   1
   5  -1   4 39665.6 1552.76   1
  -5  -1  -4 46074.3 1611.18   1
  -5   1  -4 44855.3 1752.19   1
   5   1   4 41144.7 1498.88   2
  -5  -1  -4 43524.9 1474.82   2
  -5  -1  -5 3362.51 363.932   3
  -5  -1  -5 3974.51 431.826   1
   5  -1   5 3806.54 435.245   1
  -5   1  -5 4517.77 523.675   1
   5   1   5 3645.50 370.285   2
   5  -1   6 31453.1 1432.88   1
  -5  -1  -6 30095.9 1242.98   3
  -5  -1  -6 37162.7 1503.59   1
  -5   1  -6 35403.4 1625.96   1
   5   1   6 30855.4 1255.98   2
  -5  -1  -7 6177.04 502.790   3
  -5  -1  -7 8542.55 702.128   1
   5  -1   7 7140.37 648.689   1
   5   1   7 6471.47 522.247   2
   5  -1   8 28700.4 1427.47   1
  -5  -1  -8 32991.5 1518.00   1
   5   1   8 29867.2 1224.38   2
   5  -1   9 3223.32 284.349   3
   5  -1   9 3500.26 481.619   1
   5   1   9 3600.69 393.242   2
   5  -1  10 3687.80 331.325   3
   5  -1  10 3656.13 508.742   1
   5   1  10 4080.78 429.836   2
   5  -1  11 803.534 232.711   1
   5   1  11 1041.71 223.890   2
   5  -1  11 965.834 173.029   3
   5  -1  12 404.886 126.641   3
   5  -1  12 123.325 68.2740   1
   5   1  12 330.935 132.748   2
   5  -1  13-22.9394 108.667   1
   5   1  13 47.2133 75.1961   2
   5  -1  13 9.15665 70.4388   3
   5  -1  14 15870.4 1252.80   1
   5   1  14 18262.3 1043.96   2
   5  -1  15 774.585 293.044   1
   5   1  15 927.957 244.320   2
   5  -1  16 255.892 178.467   1
   5   1  16 402.315 169.007   2
   5  -1  17 495.246 260.049   1
   5   1  17 552.284 192.800   2
   5  -1  18 6511.90 886.799   1
   5  -1  19 1817.66 497.860   1
   5  -1  20-104.937 160.188   1
  -5  -2  21-292.953 317.704   1
  -5  -2  20 75.8924 200.198   1
  -5  -2  19 286.567 398.676   1
  -5  -2  18 124.474 234.059   1
  -5  -2  17 841.577 425.214   1
  -5  -2  16 927.008 384.591   1
  -5  -2  15-53.7304 125.860   1
  -5   2  14 6605.50 573.164   1
  -5  -2  14 4659.61 785.690   1
  -5  -2  13 3307.35 667.662   1
  -5   2  13 4537.05 472.092   1
  -5   2  12 2104.01 304.502   1
  -5  -2  12 1513.57 437.297   1
  -5  -2  11 2174.26 489.848   1
  -5   2  11 2624.30 331.580   1
  -5  -2  10-115.880 177.508   1
   5  -2 -10 64.2926 44.4784   2
  -5   2  10-41.9850 89.0895   1
   5  -2  -9 593.326 139.898   2
  -5  -2   9 330.255 180.639   1
  -5   2   9 573.164 149.388   1
  -5  -2   8 6626.66 783.982   1
   5   2  -8 7877.32 833.947   2
   5  -2  -8 8758.49 516.752   2
  -5  -2   7 68.0904 126.612   1
   5  -2  -7 289.400 94.4972   2
   5   2  -7 180.803 95.8314   2
  -5   2   6 738.073 118.501   1
   5  -2  -6 857.638 147.053   2
  -5   2   6 928.169 196.243   3
   5   2  -6 851.447 255.437   2
  -5  -2   5-16.8514 77.2928   2
  -5   2   5 32.0958 24.5583   1
   5  -2  -5 59.3568 44.2461   2
  -5   2   5 147.817 75.5005   3
   5   2  -5-16.5431 108.246   2
  -5   2   4 1763.26 242.385   3
  -5  -2   4 1695.30 302.611   2
  -5   2   4 1617.89 197.311   1
   5  -2  -4 1986.97 235.381   2
   5   2  -4 1565.02 304.122   2
  -5   2   3 75570.9 2164.01   3
  -5   2   3 73004.8 2124.33   1
   5   2  -3 77017.7 2627.94   2
  -5   2   2 9323.66 519.711   3
  -5   2   2 10059.1 599.099   1
   5   2  -2 11067.4 816.473   2
  -5  -2   2 12246.6 778.327   2
  -5   2   1 8960.33 486.751   3
  -5   2   1 10345.6 651.029   1
   5   2  -1 10750.4 787.743   2
  -5  -2   1 12204.5 770.126   2
   5   2   0 15958.0 935.351   2
  -5   2   0 17332.9 906.684   1
  -5  -2   0 17125.6 900.695   2
   5  -2   1 10893.5 679.825   1
   5   2   1 12028.9 782.251   2
  -5   2  -1 12868.9 803.758   1
  -5  -2  -1 13632.8 782.806   2
   5  -2   2 6492.14 540.107   1
   5   2   2 6805.25 573.155   2
  -5   2  -2 7719.72 652.056   1
  -5  -2  -2 6979.24 538.651   2
   5  -2   3 8862.77 672.112   1
   5   2   3 9294.48 673.706   2
  -5   2  -3 11091.2 819.381   1
  -5  -2  -3 10421.9 660.686   2
   5   2   4 909.170 203.247   2
   5  -2   4 887.421 227.280   1
  -5  -2  -4 1206.27 219.852   2
  -5   2  -4 999.583 272.272   1
   5  -2   5 6445.42 627.513   1
   5   2   5 7228.67 585.948   2
  -5  -2  -5 8204.68 581.661   2
  -5  -2  -6 172.472 125.873   1
   5   2   6 156.861 87.6213   2
   5  -2   6 170.714 104.356   1
  -5  -2  -6 67.8111 90.6567   3
  -5  -2  -6 86.9399 64.8647   2
  -5  -2  -7 3750.03 469.253   3
   5  -2   7 2295.65 148.246   3
  -5  -2  -7 4775.74 525.664   1
   5  -2   7 3648.14 491.876   1
   5   2   7 3792.50 418.216   2
   5   2   8 850.833 205.010   2
  -5  -2  -8 634.360 194.290   3
  -5  -2  -8 899.736 249.446   1
   5  -2   8 604.416 192.996   1
  -5  -2  -9 7654.87 691.901   3
   5  -2   9 8628.30 819.939   1
   5   2   9 9095.84 677.472   2
  -5  -2 -10 4321.47 513.078   3
   5  -2  10 4194.96 603.417   1
   5   2  10 4529.69 476.892   2
   5   2  11 1133.05 245.034   2
   5  -2  11 813.387 272.230   1
   5  -2  12 3235.34 319.330   3
   5  -2  12 3003.69 543.718   1
   5   2  12 3733.89 423.110   2
   5   2  13 6088.19 560.971   2
   5  -2  13 6544.90 829.600   1
   5   2  14 122.614 89.2521   2
   5  -2  14 25.2839 109.128   1
   5   2  15 11.0981 52.1953   2
   5  -2  15 81.5270 112.075   1
   5  -2  16 399.398 240.529   1
   5  -2  17 514.494 270.463   1
   5  -2  18 43.4252 216.668   1
   5  -2  19 684.739 327.031   1
  -5  -3  19 332.517 354.868   1
  -5  -3  18 335.589 350.740   1
  -5  -3  17 156.673 195.655   1
  -5  -3  16-353.054 277.040   1
  -5  -3  15-522.384 374.104   1
  -5  -3  14-129.648 193.541   1
  -5  -3  13 1072.26 397.798   1
  -5  -3  12-371.417 236.702   1
  -5  -3  11-173.092 209.865   1
   5  -3 -10 1257.46 143.981   2
  -5  -3  10 1291.47 398.410   1
  -5  -3   9 100.095 98.8542   1
   5  -3  -9 846.146 141.112   2
  -5  -3   8 3806.71 632.544   1
   5  -3  -8 4557.00 342.160   2
  -5  -3   7 5168.62 722.897   1
   5  -3  -7 6095.48 410.469   2
  -5   3   7 4651.40 268.820   1
  -5  -3   6 28.3518 77.3872   1
   5   3  -6 20.2284 96.4412   2
  -5   3   6 151.268 61.9543   1
  -5   3   5 1129.42 231.281   3
   5   3  -5 1430.35 355.453   2
  -5   3   5 1315.29 186.779   1
  -5  -3   5 1457.94 359.137   1
  -5   3   4 128.980 85.6048   3
   5   3  -4 94.5123 105.612   2
  -5   3   4 77.8382 78.1966   1
   5   3  -3 14833.5 1114.09   2
  -5   3   3 16450.5 848.403   1
  -5   3   2 366.451 122.064   1
   5   3  -2 265.459 123.792   2
  -5   3   1 2177.16 329.460   1
   5  -3  -1 2003.50 274.197   1
   5   3  -1 2109.03 378.572   2
   5  -3   0 4120.66 430.776   1
   5   3   0 4409.44 553.940   2
  -5   3   0 4748.36 504.372   1
  -5   3  -1 118.863 79.7366   1
   5  -3   1 54.9159 49.8743   1
   5   3   1 51.4073 51.4305   2
  -5   3  -2 1642.76 333.509   1
   5  -3   2 1482.11 278.427   1
   5   3   2 1253.37 291.221   2
  -5   3  -3 2733.13 443.669   1
   5  -3   3 2543.95 223.036   3
   5  -3   3 2297.13 379.749   1
   5   3   3 2521.00 410.721   2
   5   3   4 295.720 151.824   2
  -5  -3  -4 297.594 110.538   2
   5  -3   4 241.108 141.367   1
   5  -3   4 285.670 66.5013   3
   5  -3   5 5904.10 649.437   1
   5  -3   5 4408.24 301.262   3
   5   3   5 5785.86 606.991   2
  -5  -3  -5 6282.72 561.168   2
   5   3   6 2196.11 362.935   2
   5  -3   6 1902.65 382.325   1
  -5  -3  -6 1998.47 396.957   3
  -5  -3  -6 2618.02 360.435   2
   5   3   7 80.3637 120.925   2
  -5  -3  -7 229.556 115.086   1
  -5  -3  -7 265.791 139.992   2
  -5  -3  -7 102.452 101.393   3
   5  -3   7 128.910 168.183   1
   5   3   8 1011.20 249.771   2
   5  -3   8 1291.02 359.226   1
  -5  -3  -8 755.685 239.147   3
  -5  -3  -8 1548.78 291.663   2
  -5  -3  -9 4273.64 599.185   3
   5  -3   9 5544.26 722.698   1
   5   3   9 5302.78 559.177   2
   5   3  10 295.557 144.818   2
  -5  -3 -10 109.216 87.0886   3
   5  -3  10 529.972 246.558   1
   5  -3  11 2818.93 549.718   1
   5   3  11 2377.39 364.998   2
  -5  -3 -11 2134.79 436.739   3
   5  -3  12 5167.76 782.058   1
   5   3  12 5310.29 559.063   2
   5   3  13 1062.91 264.943   2
   5  -3  13 1292.17 413.778   1
   5  -3  14 3256.70 637.738   1
   5  -3  15 177.525 246.728   1
   5  -3  16-25.1654 165.074   1
   5  -3  17-8.11570 197.251   1
  -5  -4  16 1871.85 602.748   1
  -5  -4  15 394.162 195.282   1
  -5  -4  14 97.6505 196.842   1
  -5  -4  13-179.714 206.834   1
  -5  -4  12 1274.55 428.851   1
  -5  -4  11 799.761 368.591   1
  -5  -4  10 172.650 195.372   1
  -5  -4   9 3200.52 650.936   1
   5  -4  -9 4481.38 337.520   2
   5  -4  -8 997.328 176.887   2
  -5  -4   8 747.600 315.227   1
  -5  -4   7 138.466 104.902   1
  -5  -4   6 226.040 174.053   1
  -5   4   5 4031.46 357.242   1
  -5  -4   5 5373.77 771.682   1
  -5  -4   4 31415.8 1907.38   1
  -5   4   4 34253.0 1335.22   1
  -5  -4   3 804.219 302.148   1
  -5   4   3 913.522 208.358   1
   5  -4  -2 5689.75 475.245   1
   5   4  -2 5660.82 752.637   2
  -5   4   2 5622.75 574.358   1
   5  -4  -1 2606.22 366.821   1
  -5   4   1 2665.97 408.977   1
   5   4  -1 2222.54 472.448   2
   5  -4   0 489.551 181.036   1
  -5   4   0 635.834 201.525   1
   5   4   0 463.967 186.735   2
   5  -4   1 735.315 216.872   1
   5  -4   1 965.933 203.632   3
  -5   4  -1 631.939 213.226   1
   5   4   1 792.751 268.910   2
   5  -4   2 304.535 115.392   3
   5  -4   2 122.329 106.384   1
   5   4   2 70.4613 84.1313   2
   5  -4   3 375.790 153.618   1
   5  -4   3 221.355 101.325   3
   5   4   3 86.1887 110.877   2
   5  -4   4 1765.95 258.060   3
   5  -4   4 1927.81 381.599   1
   5   4   4 1363.16 340.668   2
   5  -4   5 40.5356 60.5570   3
   5  -4   5 65.3481 100.566   1
   5   4   5-198.292 185.066   2
  -5  -4  -6 26.9271 234.247   3
   5  -4   6 42.8583 106.595   1
   5   4   6-53.6381 169.863   2
  -5  -4  -7-63.2286 155.122   3
   5  -4   7 9.21664 78.5796   1
   5   4   7 157.567 122.549   2
  -5  -4  -8 3587.98 617.726   3
   5   4   8 3501.25 540.264   2
   5  -4   8 3953.94 664.640   1
  -5  -4  -9 4516.52 687.984   3
   5   4   9 4646.80 620.520   2
   5  -4   9 5400.56 783.087   1
  -5  -4 -10 5551.27 768.873   3
   5   4  10 5743.18 687.686   2
   5  -4  10 6306.27 873.581   1
  -5  -4 -11 258.096 208.756   3
   5   4  11 411.156 196.155   2
   5  -4  11 803.464 325.973   1
   5  -4  12 389.643 187.267   1
  -5  -4 -12 427.070 243.345   3
   5  -4  13-16.0194 136.527   1
   5  -4  14 1179.71 443.956   1
   5  -4  15 288.008 274.372   1
  -5  -5  14 2300.56 678.552   1
  -5  -5  13-91.1049 125.839   1
  -5  -5  12 3257.62 754.053   1
  -5  -5  11 692.045 329.079   1
  -5  -5  10-246.523 226.049   1
  -5  -5   9 28.9689 171.897   1
  -5  -5   8 84.9850 95.3981   1
  -5  -5   7-38.7522 118.187   1
  -5  -5   6 3562.57 719.958   1
  -5  -5   5 265.184 222.404   1
  -5  -5   4 380.637 227.965   1
  -5  -5   3 785.130 320.035   1
   5  -5  -2 1176.95 242.329   1
  -5  -5   2 816.442 315.571   1
   5  -5  -1 680.783 210.484   1
  -5  -5   1 529.410 236.046   1
   5  -5   0 811.696 253.303   1
   5  -5   0 839.917 227.524   3
  -5  -5   0 632.492 242.978   1
   5  -5   1 1505.46 342.084   1
  -5  -5  -1 1356.10 359.978   1
   5  -5   1 1273.78 269.926   3
   5  -5   2 2786.64 408.487   3
   5  -5   2 2215.68 435.713   1
   5  -5   3 546.114 244.890   1
   5  -5   3 859.001 238.324   3
   5  -5   4 2133.82 349.402   3
   5  -5   4 2272.44 480.411   1
   5  -5   5 52.1621 59.8594   3
   5  -5   5 21.5172 138.151   1
  -5  -5  -6 4129.29 690.241   3
   5  -5   6 5015.01 799.098   1
   5  -5   7 1639.55 437.638   1
  -5  -5  -7 814.835 311.504   3
  -5  -5  -8 866.637 346.667   3
   5  -5   8 1105.69 375.835   1
  -5  -5  -9 141.072 225.173   3
   5  -5   9 421.947 307.589   1
   5  -5  10 243.878 178.754   1
  -5  -5 -10 2.84295 195.476   3
   5  -5  11 446.948 304.029   1
  -5  -5 -11 28.1623 159.308   3
   5  -5  12 174.471 262.329   1
  -5  -5 -12 526.767 266.378   3
   5  -5  13 168.504 291.219   1
  -5  -6  10 211.108 232.150   1
  -5  -6   9 984.253 454.768   1
  -5  -6   8-86.3622 195.406   1
  -5  -6   7 369.799 211.390   1
  -5  -6   6 266.614 232.899   1
  -5  -6   5-113.876 213.757   1
  -5  -6   4 742.595 328.638   1
  -5  -6   3 141.170 177.337   1
  -5  -6   2 1547.50 487.883   1
  -5  -6   1 2796.79 674.946   1
  -5  -6   0 6038.38 943.305   1
   5  -6   0 7328.51 797.550   3
  -5  -6  -1 486.002 270.116   1
   5  -6   1 1237.26 357.877   1
   5  -6   1 1117.36 291.095   3
  -5  -6  -2 740.193 388.805   1
   5  -6   2 686.704 271.837   1
  -5  -6  -3 6799.37 938.090   1
   5  -6   3 8104.97 983.157   1
   5  -6   4 3059.17 623.189   1
  -5  -6  -4 2303.15 523.797   1
  -5  -6  -5 67.2576 104.178   3
   5  -6   5 210.346 201.726   1
   5  -6   6 1104.93 435.932   1
  -5  -6  -6 402.585 241.783   3
   5  -6   7 62.4747 102.148   1
  -5  -6  -7 153.124 153.975   3
  -5  -6  -8 46.0767 140.771   3
   5  -6   8 203.801 157.587   1
  -5  -6  -9 498.412 337.831   3
   5  -6   9 532.615 306.367   1
   5  -6  10 414.590 300.647   1
   5  -6  11 1396.47 499.971   1
  -5  -7   6 423.615 319.645   1
  -5  -7   5 26.5279 269.779   1
  -5  -7   4 642.790 369.680   1
  -5  -7   3-66.9649 174.353   1
  -5  -7   2 541.012 326.340   1
  -5  -7   1 368.237 275.590   1
  -5  -7   0 592.964 317.416   1
   5  -7   6 27.0311 129.044   1
   5  -7   7 664.038 353.411   1
   5  -7   8 270.341 233.159   1
  -6   0  19-1367.45 496.178   1
  -6   0  18-213.032 215.670   1
  -6   0  17-459.716 303.354   1
  -6   0  16-31.8798 120.428   1
  -6   0  15-167.932 298.391   1
  -6   0  14 5561.26 826.937   1
  -6   0  13 39.1704 85.5841   2
  -6   0  13-80.5223 98.3284   1
  -6   0  12 1462.13 261.118   2
  -6   0  12 1214.59 352.379   1
  -6   0  11 76.7759 69.6069   2
  -6   0  11 115.644 118.944   1
   6   0 -11-56.3946 99.6616   2
  -6   0  10 5374.81 684.822   1
   6   0 -10 5700.03 620.048   2
  -6   0  10 7286.27 569.792   2
  -6   0   9-97.5690 74.8899   2
   6   0  -9-16.2201 90.5464   2
   6   0  -8 39952.5 1724.50   2
  -6   0   8 44168.3 1552.01   2
   6   0  -7 58.5919 59.0053   2
  -6   0   7-25.5497 70.4055   2
   6   0  -6 16528.1 937.743   2
  -6   0   6 17238.4 850.227   2
   6   0  -5 31.4647 59.4662   2
  -6   0   5 46.1934 44.6400   2
   6   0  -4 29681.6 1267.20   2
  -6   0   4 30549.5 1173.67   2
   6   0  -3 89.6286 78.2027   2
  -6   0   3 5.08006 42.0599   2
   6   0  -2 46559.6 1642.25   2
  -6   0   2 49351.4 1597.57   2
  -6   0   1 526.562 156.571   2
   6   0  -1 207.565 101.523   2
   6   0   0 53214.7 1766.05   2
   6   0   1 85.3135 70.2257   2
  -6   0  -2 54209.1 1821.53   1
   6   0   2 50820.1 1752.36   2
  -6   0  -3 112.435 110.001   1
   6   0   3 68.5466 91.1836   2
  -6   0  -4 25459.3 1225.37   1
   6   0   4 21948.0 1061.40   2
   6   0   5-12.1973 50.2833   2
  -6   0  -5-43.2536 42.7192   3
  -6   0  -5 67.7953 41.9092   1
   6   0   6 130.490 90.0191   2
   6   0   7 96.2449 102.299   2
   6   0   8 13131.8 845.185   2
   6   0   9 105.338 93.3735   2
   6   0  10 26490.8 1381.33   1
   6   0  10 27166.0 1329.55   2
   6   0  11 84.4918 92.7414   2
   6   0  11 105.998 136.553   1
   6   0  12 1936.98 341.474   2
   6   0  12 1688.94 355.418   1
   6   0  13 9.14460 75.9725   1
   6   0  13 142.880 138.129   2
   6   0  14 11535.2 1000.70   1
   6   0  14 12759.1 963.080   2
   6   0  15 187.452 197.587   1
   6   0  15 33.0776 67.1716   2
   6   0  16 849.978 292.720   1
   6   0  16 1083.06 302.741   2
   6   0  17 250.728 192.386   2
   6   0  17 159.251 165.450   1
   6   0  18 2555.45 482.930   2
   6   0  18 3124.97 572.337   1
   6   0  19 204.794 166.334   1
   6   0  20 114.202 140.707   1
  -6  -1  21 1264.32 552.314   1
  -6  -1  20-292.410 250.822   1
  -6  -1  19 283.939 298.011   1
  -6  -1  18 2863.52 724.584   1
  -6   1  17-23.5539 192.539   1
  -6  -1  17-279.015 335.808   1
  -6  -1  16 536.523 300.803   1
  -6   1  16 364.417 244.876   1
  -6  -1  15-405.137 368.434   1
  -6   1  15-131.893 241.212   1
  -6  -1  14 403.123 245.650   1
  -6   1  14 402.709 105.755   1
  -6   1  13 46.9720 133.949   1
  -6   1  13 173.776 87.1068   2
  -6  -1  13-172.782 171.626   1
  -6   1  12 8447.65 836.360   1
  -6  -1  12 6700.86 884.961   1
   6  -1 -12 7623.79 679.564   2
  -6   1  12 6460.59 448.960   2
  -6   1  11 101.290 105.299   1
  -6  -1  11-58.0454 100.445   1
  -6   1  11 103.432 73.1489   2
   6   1 -11 60.1446 141.729   2
   6  -1 -11-106.065 83.2965   2
  -6   1  10 18059.9 1177.25   1
  -6  -1  10 17134.8 1313.83   1
   6   1 -10 16732.9 1209.83   2
   6  -1 -10 18624.2 1042.55   2
  -6   1  10 18107.9 802.303   2
  -6  -1   9 2898.46 509.847   1
   6   1  -9 2830.06 465.590   2
   6  -1  -9 3339.20 401.887   2
  -6   1   9 3406.36 311.889   2
   6   1  -8 3310.94 481.451   2
   6  -1  -8 3702.53 406.381   2
  -6  -1   8 3803.98 468.497   2
  -6   1   8 3798.08 335.176   2
   6  -1  -7 515.563 139.349   2
  -6  -1   7 662.143 187.554   2
   6   1  -7 586.655 205.756   2
   6   1  -6 8110.65 730.232   2
   6  -1  -6 8219.97 587.201   2
  -6  -1   6 9082.77 670.113   2
   6   1  -5 64075.9 2324.15   2
   6  -1  -5 66722.0 2070.01   2
   6   1  -4 8646.99 685.872   2
  -6  -1   4 10145.9 680.080   2
   6  -1  -4 8300.21 563.357   2
   6   1  -3 78607.0 2522.86   2
   6  -1  -3 74406.9 2255.75   2
   6   1  -2 74507.0 2433.23   2
   6  -1  -2 73880.5 2227.83   2
  -6   1   1 152554. 3866.46   1
   6  -1  -1 149463. 3890.29   2
   6   1  -1 151328. 4074.75   2
  -6  -1   1 163664. 3980.07   2
  -6   1   0 27801.9 1177.99   1
   6   1   0 27340.1 1255.35   2
  -6  -1   0 29398.2 1182.15   2
   6  -1   0 26806.2 1132.12   2
  -6   1  -1 110629. 3054.52   1
   6   1   1 105618. 3067.33   2
  -6  -1  -1 112003. 2986.71   2
   6  -1   1 103038. 2945.55   2
   6   1   2-20.6387 66.6762   2
  -6   1  -2-48.0973 102.139   1
  -6  -1  -2 66.3860 63.7708   2
  -6   1  -3 15911.4 945.828   1
   6   1   3 14608.2 852.928   2
  -6  -1  -3 16346.3 840.108   2
  -6   1  -4 26560.3 1329.13   1
  -6  -1  -4 27017.5 1244.96   1
   6   1   4 23018.7 1122.72   2
  -6  -1  -5 253.546 124.686   1
   6   1   5 60.6819 70.9785   2
   6  -1   5 170.733 123.135   1
  -6  -1  -6 5067.16 471.752   3
   6  -1   6 4649.05 518.618   1
   6   1   6 5428.19 495.986   2
   6  -1   7 361.985 152.643   1
   6   1   7 198.475 89.5156   2
  -6  -1  -7 292.162 96.4105   3
  -6  -1  -8 16429.0 881.451   3
   6  -1   8 18369.4 1128.24   1
   6   1   8 18359.9 988.940   2
   6  -1   9 620.812 226.347   1
   6   1   9 555.150 175.113   2
   6  -1  10 14079.6 1055.60   1
   6   1  10 13622.6 871.512   2
   6   1  11 6720.29 623.625   2
   6  -1  11 6758.84 750.624   1
   6  -1  12 192.344 128.653   1
   6   1  12 269.058 120.751   2
   6  -1  13 293.872 187.593   1
   6   1  13 683.151 205.926   2
   6  -1  14 1999.34 460.068   1
   6   1  14 2491.44 396.078   2
   6  -1  15 6091.71 802.149   1
   6   1  15 5626.60 609.881   2
   6  -1  16 2884.80 569.527   1
   6   1  16 2390.04 409.800   2
   6  -1  17 328.819 245.906   1
   6   1  17 240.592 143.915   2
   6  -1  18 54.6004 116.108   1
   6  -1  19-120.857 140.380   1
   6  -1  20 1767.62 499.853   1
  -6  -2  21 1119.22 579.961   1
  -6  -2  20 1375.09 542.531   1
  -6  -2  19 745.509 342.326   1
  -6  -2  18-392.280 370.245   1
  -6  -2  17-165.369 309.933   1
  -6  -2  16 3167.69 735.846   1
  -6  -2  15-315.072 336.334   1
  -6  -2  14-14.1659 129.168   1
  -6   2  14 283.024 164.875   1
  -6  -2  13-212.412 199.160   1
  -6   2  13-85.1088 91.3586   1
  -6  -2  12 7840.32 995.771   1
   6  -2 -12 6915.79 518.889   2
  -6  -2  11 119.794 100.275   1
  -6   2  11 283.372 104.137   1
   6  -2 -11 351.615 109.196   2
  -6   2  10 4741.92 518.400   1
   6  -2 -10 4769.46 436.198   2
  -6  -2  10 3426.56 621.222   1
   6  -2  -9-7.74630 74.0443   2
  -6  -2   9-133.242 141.022   1
   6   2  -9-69.7691 82.9358   2
   6  -2  -8 362.798 121.847   2
   6   2  -8 275.062 146.344   2
  -6  -2   8 499.182 237.117   1
   6  -2  -7 1749.45 250.242   2
   6   2  -7 1101.35 296.591   2
  -6   2   6 1948.11 224.076   1
   6  -2  -6 2047.34 258.108   2
   6   2  -6 1584.47 348.448   2
   6   2  -5 15696.6 1093.97   2
   6  -2  -5 15516.1 781.319   2
  -6   2   5 15156.5 719.309   1
  -6   2   4 7419.17 513.597   3
  -6   2   4 6903.90 485.320   1
   6   2  -4 7260.03 709.397   2
   6  -2  -4 7329.20 517.240   2
  -6   2   3 841.989 176.893   1
   6  -2  -3 993.435 190.293   2
  -6   2   3 998.258 174.453   3
   6   2  -3 893.065 250.637   2
  -6   2   2 13709.4 661.516   3
  -6   2   2 14846.0 797.244   1
   6   2  -2 15474.3 1015.28   2
  -6   2   1 18002.0 736.594   3
  -6   2   1 22808.2 1049.15   1
   6   2  -1 20469.7 1141.68   2
  -6   2   0 5538.38 526.962   1
   6   2   0 4957.52 535.406   2
  -6  -2   0 5859.55 538.941   2
  -6   2  -1 69963.9 2326.16   1
  -6  -2  -1 69470.1 2211.47   2
   6   2   2 271.392 147.986   2
  -6  -2  -2 459.400 161.191   2
   6  -2   2 378.118 165.628   1
  -6   2  -2 326.435 170.810   1
   6  -2   3 3697.99 442.722   1
   6   2   3 3684.53 447.006   2
  -6   2  -3 4145.04 516.212   1
  -6  -2  -3 4168.54 430.208   2
   6   2   4 392.703 127.101   2
   6  -2   4 343.838 137.942   1
  -6  -2  -4 413.200 138.543   2
   6  -2   5 6665.17 645.160   1
   6   2   5 6411.44 591.836   2
  -6  -2  -5 7902.41 613.245   2
   6  -2   6 12725.7 943.296   1
   6   2   6 12543.2 852.012   2
  -6  -2  -7 10977.0 864.301   3
   6  -2   7 11094.1 895.073   1
   6   2   7 10810.1 799.917   2
  -6  -2  -8 1865.59 345.100   3
   6  -2   8 2277.92 409.425   1
   6   2   8 2276.05 354.228   2
  -6  -2  -9 4459.24 537.701   3
   6  -2   9 4628.82 615.043   1
   6   2   9 4850.43 519.650   2
  -6  -2 -10 25417.4 1361.05   3
   6  -2  10 28732.0 1634.30   1
   6   2  10 27709.6 1340.60   2
   6   2  11 1997.77 347.923   2
   6  -2  11 2202.87 468.144   1
   6  -2  11 1576.79 181.900   3
   6  -2  12 15754.2 1264.57   1
   6   2  12 16050.9 1000.56   2
   6   2  13 2044.68 357.307   2
   6  -2  13 1831.16 462.775   1
   6   2  14 192.443 110.566   2
   6  -2  14 90.5215 109.796   1
   6   2  15 210.833 124.793   2
   6  -2  15 49.0427 109.598   1
   6  -2  16 766.189 318.359   1
   6  -2  17 1588.34 454.929   1
   6  -2  18 882.093 373.420   1
  -6  -3  18 401.690 246.472   1
  -6  -3  17 244.756 148.496   1
  -6  -3  16-92.7986 260.901   1
  -6  -3  15-180.223 262.410   1
  -6  -3  14 1043.07 378.474   1
  -6  -3  13 5541.41 912.279   1
  -6  -3  12 181.530 155.976   1
  -6  -3  11 1998.61 531.900   1
  -6  -3  10 5079.01 820.821   1
   6  -3 -10 6457.74 465.571   2
   6  -3  -9 1400.40 209.956   2
  -6   3   9 591.175 122.524   1
  -6  -3   9 912.557 314.846   1
  -6   3   9 800.882 105.615   1
  -6  -3   8 5206.80 754.282   1
  -6   3   8 4902.55 337.234   1
   6  -3  -8 6757.68 475.737   2
  -6  -3   7 1009.38 311.487   1
   6  -3  -7 1010.75 184.811   2
  -6   3   7 951.883 156.164   1
   6   3  -7 1019.94 310.895   2
  -6   3   6 2082.77 261.285   1
   6  -3  -6 2350.47 283.083   2
   6   3  -6 1865.34 431.095   2
  -6   3   5 155.066 117.472   3
  -6   3   5-16.5312 55.9692   1
   6   3  -5 15.4296 86.7256   2
  -6   3   4 21025.0 1065.63   3
   6   3  -4 21794.6 1412.69   2
  -6   3   4 25127.4 1096.01   1
  -6   3   3 2238.27 322.958   1
   6   3  -3 1725.18 371.019   2
   6   3  -2 9712.48 900.969   2
  -6   3   2 12103.6 806.055   1
   6   3  -1 8292.47 810.296   2
  -6   3   1 9944.25 761.287   1
  -6   3   0 631.578 209.165   1
   6   3   0 701.043 222.292   2
   6  -3   1 108.271 63.9147   1
  -6   3  -1 10.8462 85.8829   1
   6   3   1 70.9866 96.8966   2
   6   3   2 99.6804 106.151   2
   6  -3   2 93.1296 108.529   1
   6  -3   3 12255.5 905.481   1
   6   3   3 12446.9 965.933   2
   6   3   4 719.475 226.936   2
   6  -3   4 1126.63 302.394   1
   6   3   5 1588.93 325.847   2
   6  -3   5 1489.59 324.186   1
   6   3   6 1861.56 349.918   2
   6  -3   6 1895.87 400.122   1
  -6  -3  -7 7099.01 784.692   3
   6  -3   7 6825.41 769.093   1
   6   3   7 6782.31 670.960   2
  -6  -3  -8 13716.1 1117.25   3
   6  -3   8 14672.8 1158.63   1
   6   3   8 13027.3 946.268   2
  -6  -3  -9 13981.3 1123.40   3
   6  -3   9 13773.4 1167.91   1
   6   3   9 13551.8 980.722   2
   6  -3  10 4386.62 668.091   1
   6   3  10 4724.00 571.434   2
  -6  -3 -10 4220.79 614.017   3
   6   3  11 1638.77 328.381   2
   6  -3  11 1134.94 354.471   1
  -6  -3 -11 1217.84 346.941   3
   6   3  12 833.697 231.461   2
   6  -3  12 618.329 272.218   1
   6  -3  13 8429.51 993.814   1
   6   3  13 7954.06 749.965   2
   6  -3  14 1188.79 367.763   1
   6  -3  15 92.7103 189.043   1
   6  -3  16-1.54531 108.665   1
   6  -3  17 1997.30 567.247   1
  -6  -4  16 486.200 317.128   1
  -6  -4  15 1023.55 451.220   1
  -6  -4  14 2342.82 674.492   1
  -6  -4  13 132.898 222.527   1
  -6  -4  12 610.722 299.801   1
  -6  -4  11 689.245 353.499   1
  -6  -4  10 377.709 185.910   1
   6  -4  -9 64.8689 53.1802   2
  -6  -4   9-59.4170 92.0189   1
  -6  -4   8-120.723 257.708   1
   6  -4  -8 78.8236 78.8475   2
  -6  -4   7 6359.70 908.935   1
   6  -4  -7 7858.53 568.098   2
  -6  -4   6 7591.79 974.920   1
  -6  -4   5 5917.82 821.606   1
  -6   4   5 4229.21 406.647   1
  -6   4   4 403.834 137.993   1
  -6  -4   4 988.382 354.922   1
   6   4  -4 862.979 311.454   2
  -6   4   3 193.031 96.4323   1
   6   4  -3 161.839 102.528   2
  -6   4   2 2721.32 412.208   1
   6   4  -2 2676.03 516.664   2
  -6   4   1 264.174 156.636   1
   6   4  -1 203.871 110.978   2
   6  -4   0 772.103 210.863   1
  -6   4   0 739.390 242.910   1
   6   4   0 668.965 263.105   2
   6  -4   1 208.356 154.012   1
   6   4   1-131.362 166.689   2
   6  -4   2 141.251 132.876   1
   6   4   2 59.8522 91.5464   2
   6  -4   3 14208.3 1066.30   1
   6   4   3 12157.5 1072.51   2
   6  -4   4 2616.05 469.455   1
   6   4   4 3026.75 524.123   2
   6  -4   5 2928.80 264.549   3
   6  -4   5 4088.28 604.161   1
   6   4   5 3721.35 579.469   2
   6  -4   6 821.084 273.868   1
   6  -4   6 440.217 105.128   3
   6   4   6 725.031 228.802   2
   6  -4   7 1214.11 355.025   1
  -6  -4  -7 636.814 262.485   3
   6   4   7 916.536 273.571   2
   6  -4   8 158.235 113.390   1
  -6  -4  -8 125.866 150.409   3
   6   4   8 296.164 159.829   2
   6  -4   9 92.3593 106.785   1
  -6  -4  -9 177.162 130.169   3
   6   4   9-48.3800 146.850   2
   6  -4  10 1156.96 355.885   1
  -6  -4 -10 963.773 327.797   3
   6   4  10 1370.85 350.649   2
   6  -4  11-93.3564 120.158   1
  -6  -4 -11-106.405 181.868   3
   6   4  11 44.6662 85.5313   2
   6  -4  12-109.556 156.306   1
  -6  -4 -12 239.866 198.831   3
   6  -4  13 99.6796 150.940   1
   6  -4  14 149.675 196.139   1
   6  -4  15 3.87413 177.730   1
  -6  -5  13 2022.61 678.538   1
  -6  -5  12 420.249 242.672   1
  -6  -5  11 71.3520 206.361   1
  -6  -5  10 480.678 292.322   1
  -6  -5   9-159.406 195.709   1
  -6  -5   8 1782.87 510.157   1
  -6  -5   7-113.269 214.963   1
  -6  -5   6 999.726 394.251   1
  -6  -5   5 1056.34 389.796   1
  -6  -5   4 1344.02 457.817   1
  -6  -5   3-139.859 179.976   1
  -6  -5   2 37.5265 163.126   1
  -6  -5   1 382.732 195.156   1
   6  -5  -1 37.9362 121.206   1
   6  -5   0 127.328 80.5272   1
   6  -5   1 154.766 96.3682   1
   6   5   2 30.6171 200.515   2
   6  -5   2 571.349 195.306   1
   6   5   3 1881.24 479.038   2
   6  -5   3 2380.36 462.537   1
   6  -5   4 260.027 216.923   1
   6   5   4 102.783 115.222   2
   6   5   5 5487.43 832.293   2
   6  -5   5 6532.06 832.214   1
   6  -5   6 973.566 320.971   1
  -6  -5  -6 374.629 291.652   3
   6   5   6 624.131 286.179   2
   6  -5   7 555.122 298.495   1
  -6  -5  -7 235.374 203.643   3
   6   5   7 864.599 357.496   2
   6  -5   8 650.032 301.486   1
  -6  -5  -8 521.685 323.278   3
   6   5   8 629.165 287.914   2
  -6  -5  -9 5204.70 869.613   3
   6  -5   9 5666.86 875.179   1
   6   5   9 4582.31 754.997   2
   6  -5  10 2485.62 595.312   1
  -6  -5 -10 3365.31 673.255   3
   6  -5  11 44.6511 155.788   1
  -6  -5 -11 284.509 274.961   3
   6  -5  12 768.863 373.676   1
  -6  -5 -12 1144.92 429.512   3
  -6  -5 -13 887.669 370.028   3
  -6  -6   9-226.780 240.834   1
  -6  -6   8 95.3893 339.357   1
  -6  -6   7 425.891 345.367   1
  -6  -6   6 416.652 285.610   1
  -6  -6   5 501.598 328.443   1
  -6  -6   4 439.820 284.733   1
  -6  -6   3 72.9892 137.094   1
  -6  -6   2 1665.71 521.807   1
  -6  -6   1 1157.59 415.577   1
  -6  -6   0 1289.16 423.095   1
   6  -6   1 230.497 96.6507   1
  -6  -6  -1 134.543 159.251   1
  -6  -6  -2-12.8129 93.6932   1
   6  -6   2 132.854 100.849   1
   6  -6   3 205.252 201.637   1
  -6  -6  -3 365.165 301.731   1
   6  -6   4 7.02596 181.239   1
  -6  -6  -4 257.600 200.581   1
   6  -6   5-8.52993 103.975   1
  -6  -6  -5-24.4846 120.750   3
   6  -6   6 693.491 334.756   1
  -6  -6  -6 781.794 329.216   3
   6  -6   7 375.300 300.205   1
  -6  -6  -7-304.938 210.808   3
   6  -6   8 482.787 297.525   1
   6  -6   9 510.718 309.387   1
   6  -6  10-44.4469 262.594   1
  -6  -7   4 474.852 330.609   1
  -6  -7   3 66.1301 160.005   1
  -6  -7   2 260.683 188.186   1
  -6  -7   1 29.7393 126.694   1
  -6  -7   0 1166.15 442.573   1
  -7   0  19-125.690 202.139   1
  -7   0  18 4899.64 939.562   1
  -7   0  17 51.4195 251.786   1
  -7   0  16 112.497 184.938   1
  -7   0  15-173.148 177.538   1
  -7   0  14 39381.8 2320.61   1
  -7   0  13-77.7094 140.480   1
  -7   0  12 108.801 95.5835   1
   7   0 -12 164.519 126.545   2
  -7   0  11-62.9338 114.734   2
  -7   0  11 18.1112 136.044   1
   7   0 -11-28.5818 106.153   2
   7   0 -10 6750.30 711.671   2
  -7   0  10 5952.57 536.747   2
  -7   0   9-39.6647 56.7244   2
   7   0  -9 20.0045 101.393   2
   7   0  -8 165.270 123.449   2
  -7   0   8 150.477 104.362   2
   7   0  -7-0.41512 40.9593   2
  -7   0   7 84.0943 90.5102   2
   7   0  -6 103.613 88.7947   2
  -7   0   6 60.3343 60.5543   2
   7   0  -5 71.0447 37.8391   2
  -7   0   5 130.442 95.8673   2
   7   0  -4 556.353 173.948   2
  -7   0   4 598.197 160.248   2
   7   0  -3 142.412 85.5031   2
  -7   0   3 214.818 126.187   2
   7   0  -2 42180.9 1668.68   2
  -7   0   2 49145.4 1647.41   2
   7   0  -1 685.584 214.495   2
  -7   0   1 1092.74 229.642   2
   7   0   0 69455.0 2251.08   2
   7   0   1 85.4346 129.479   2
   7   0   2 19842.9 1030.13   2
   7   0   3-24.8140 64.6366   2
   7   0   4 5660.17 535.889   2
   7   0   5 49.6595 87.7797   2
  -7   0  -5-66.4583 58.2781   3
  -7   0  -6 13513.6 606.784   3
   7   0   6 15503.6 946.028   2
   7   0   7 133.120 110.699   2
   7   0   8 2571.33 388.825   2
   7   0   9-77.8220 96.0292   2
   7   0  10 18620.5 1121.74   2
   7   0  11-17.1901 81.7443   2
   7   0  12 19284.1 1208.38   2
   7   0  13 53.3849 147.566   2
   7   0  14 243.073 119.310   2
   7   0  15 161.306 186.180   2
   7   0  16 6872.60 768.601   2
   7   0  17 144.129 196.388   2
   7   0  18 118.878 117.937   2
  -7  -1  21-304.908 281.906   1
  -7  -1  20 1489.06 586.922   1
  -7  -1  19-211.680 409.838   1
  -7  -1  18 939.125 436.188   1
  -7  -1  17-104.614 250.460   1
  -7   1  16 14508.9 1355.71   1
  -7  -1  16 14054.0 1543.60   1
  -7  -1  15 2412.11 620.107   1
  -7   1  15 2866.57 555.339   1
  -7  -1  14 5132.01 832.371   1
  -7   1  14 6426.36 832.572   1
  -7   1  13 650.352 262.428   1
   7  -1 -13 481.778 219.784   2
  -7  -1  13 341.100 210.369   1
  -7   1  12 301.364 171.203   1
  -7  -1  12 271.875 230.694   1
  -7   1  12 391.584 120.030   2
   7   1 -12 333.150 175.344   2
   7  -1 -12 267.093 160.325   2
  -7   1  11 727.931 224.964   1
  -7  -1  11 772.067 296.746   1
  -7   1  11 975.914 188.195   2
   7   1 -11 706.245 262.816   2
   7  -1 -11 882.644 243.218   2
  -7  -1  10 1981.93 454.165   1
  -7   1  10 2361.79 298.507   2
   7   1 -10 1825.47 400.955   2
   7  -1 -10 2181.93 378.704   2
   7  -1  -9 198.572 117.981   2
   7   1  -9-13.0712 77.1647   2
   7  -1  -8 59.9410 51.6511   2
   7   1  -8-35.6872 49.8240   2
   7  -1  -7 216.642 111.496   2
   7   1  -7 176.915 110.020   2
   7   1  -6 5222.24 598.927   2
   7  -1  -6 5498.63 521.781   2
   7   1  -5 2986.74 433.863   2
   7  -1  -5 3251.04 384.636   2
   7   1  -4 300.087 143.438   2
   7  -1  -4 130.965 35.9425   2
   7   1  -3 2646.24 391.336   2
   7  -1  -3 2644.12 337.475   2
   7   1  -2 22337.7 1182.78   2
   7  -1  -2 21466.5 1040.63   2
  -7   1   1 212.282 131.778   1
   7   1  -1 220.058 149.133   2
   7  -1  -1 58.8058 96.8974   2
  -7   1   0 9734.24 679.760   1
   7   1   0 8216.77 682.984   2
   7  -1   0 7586.96 599.952   2
   7   1   1 262.378 126.380   2
  -7   1  -1 249.209 126.864   1
   7  -1   1 140.301 81.5141   2
   7   1   2 901.781 218.885   2
  -7   1  -2 1115.24 235.362   1
   7  -1   2 982.413 221.496   2
   7   1   3 7083.26 620.406   2
   7  -1   3 8244.96 650.084   2
   7   1   4 3080.02 407.563   2
   7   1   5 1611.06 286.151   2
  -7  -1  -6 16562.9 921.696   3
   7   1   6 15560.9 959.838   2
   7   1   7 2235.04 353.727   2
  -7  -1  -7 2500.05 332.677   3
  -7  -1  -8 10972.7 718.500   3
   7  -1   8 11125.9 882.105   1
   7   1   8 11479.9 826.207   2
   7  -1   9 18130.5 1183.28   1
   7   1   9 18406.2 1081.70   2
   7  -1  10 1160.09 307.000   1
   7   1  10 1197.86 271.177   2
   7  -1  11 3393.15 531.779   1
   7   1  11 4036.22 496.115   2
   7  -1  12 1600.06 397.673   1
   7   1  12 1587.75 334.191   2
   7  -1  13 8959.12 917.706   1
   7   1  13 9340.10 810.693   2
   7  -1  14 901.603 307.846   1
   7   1  14 370.077 172.547   2
   7  -1  15 460.258 218.848   1
   7   1  15 378.539 126.074   2
   7  -1  16-51.6985 135.471   1
   7   1  16 99.6292 127.933   2
   7  -1  17 801.456 343.574   1
   7   1  17 407.943 157.649   2
   7  -1  18 2278.36 542.578   1
   7  -1  19 311.136 252.548   1
  -7  -2  20 242.021 201.692   1
  -7  -2  19-55.2932 307.879   1
  -7  -2  18 341.077 275.105   1
  -7  -2  17 359.405 238.698   1
  -7  -2  16-284.253 338.984   1
  -7  -2  15 2523.90 648.177   1
  -7  -2  14 4416.68 822.179   1
  -7  -2  13 2357.90 579.226   1
  -7   2  13 3328.37 512.997   1
  -7  -2  12 2287.59 567.033   1
  -7   2  12 2884.57 464.313   1
   7  -2 -12 2628.06 368.798   2
  -7   2  11 5421.60 628.829   1
   7  -2 -11 5472.29 560.655   2
  -7  -2  11 3798.61 689.697   1
  -7  -2  10 1724.97 440.431   1
   7  -2 -10 2623.45 369.887   2
   7   2 -10 1890.00 457.545   2
   7  -2  -9 443.243 152.052   2
  -7  -2   9 200.122 182.566   1
   7   2  -9 374.139 181.630   2
   7  -2  -8-73.6875 46.8242   2
   7   2  -8-352.932 180.804   2
   7  -2  -7 2365.88 318.435   2
   7   2  -7 2185.10 422.046   2
  -7   2   6 14139.2 735.284   1
   7   2  -6 13476.1 1078.76   2
   7  -2  -6 13505.3 788.616   2
  -7   2   5 6806.30 506.410   1
   7   2  -5 6083.26 695.126   2
   7  -2  -5 6753.82 535.162   2
  -7   2   4 7375.48 554.064   1
   7   2  -4 7058.74 741.033   2
   7  -2  -4 6917.78 554.528   2
   7   2  -3 176.367 130.444   2
  -7   2   3 147.011 97.4017   1
   7  -2  -3 184.360 124.920   2
  -7   2   3 275.211 111.657   3
  -7   2   2 9508.34 539.276   3
  -7   2   2 11426.2 743.134   1
   7   2  -2 9702.98 831.807   2
   7  -2  -2 10663.1 701.387   2
   7   2  -1 69.7075 56.0245   2
  -7   2   1 4.95865 86.5541   1
  -7   2   1 101.317 43.4834   3
  -7   2   0 13446.7 863.541   1
   7   2   0 11864.9 880.101   2
   7   2   1 570.060 203.614   2
  -7   2  -1 991.723 256.600   1
   7   2   2 4254.81 516.317   2
   7   2   3 6227.70 623.324   2
   7  -2   4 5169.71 554.185   1
   7   2   4 5208.96 568.496   2
   7  -2   5 6044.24 623.267   1
   7   2   5 5894.42 615.239   2
   7  -2   6 16182.7 1075.26   1
   7   2   6 14948.1 1009.41   2
  -7  -2  -7 19435.9 1210.30   3
   7  -2   7 17923.3 1196.93   1
   7   2   7 18850.4 1154.75   2
   7   2   8 808.737 242.148   2
   7  -2   8 683.859 242.701   1
  -7  -2  -8 583.960 196.698   3
   7   2   9 72.8075 129.252   2
   7  -2   9 91.3674 105.015   1
  -7  -2  -9 3.54405 69.7043   3
   7   2  10-9.65381 72.3326   2
   7  -2  10-36.7144 119.730   1
  -7  -2 -10 19.2902 83.4866   3
   7   2  11 476.941 176.640   2
   7  -2  11 767.432 296.620   1
   7   2  12 2495.32 405.542   2
   7  -2  12 2518.04 504.921   1
   7   2  13 2180.19 379.750   2
   7  -2  13 2772.89 546.128   1
   7   2  14 2098.22 399.903   2
   7  -2  14 1725.27 441.787   1
   7   2  15 237.400 130.629   2
   7  -2  15 389.045 226.468   1
   7  -2  16 31.6200 186.681   1
   7  -2  17 341.907 241.305   1
  -7  -3  18 1122.88 520.448   1
  -7  -3  17 960.420 496.751   1
  -7  -3  16 206.278 249.199   1
  -7  -3  15 31.1525 196.988   1
  -7  -3  14-221.269 274.457   1
  -7  -3  13 103.868 207.251   1
  -7  -3  12 9.54493 135.883   1
  -7  -3  11 1236.96 423.558   1
  -7   3  10 2387.47 313.508   1
  -7  -3  10 2724.83 601.408   1
   7  -3 -10 3869.01 417.609   2
  -7  -3   9 9812.37 1134.73   1
   7   3  -9 9862.60 1109.58   2
   7  -3  -9 12301.5 737.578   2
   7  -3  -8 34.5486 70.4461   2
  -7   3   8 99.7112 60.8814   1
  -7  -3   8 89.5308 97.9283   1
   7   3  -8-88.2451 200.281   2
   7  -3  -7 62.0625 80.6292   2
  -7   3   7 40.3251 81.2562   1
   7   3  -7 102.941 104.148   2
   7   3  -6 8140.65 912.674   2
  -7   3   6 8977.20 614.913   1
   7  -3  -6 9254.96 645.757   2
  -7   3   5 1118.76 236.441   3
  -7   3   5 1700.41 271.667   1
   7  -3  -5 1984.19 297.401   2
   7   3  -5 1227.36 338.965   2
   7  -3  -4 1131.18 229.534   2
  -7   3   4 995.375 222.941   3
  -7   3   4 1223.69 241.482   1
   7   3  -4 571.913 197.028   2
   7   3  -3 8467.82 881.862   2
  -7   3   3 10344.7 751.446   1
  -7   3   2 2176.52 350.579   1
   7   3  -2 1797.48 395.816   2
   7   3  -1 4955.56 643.235   2
  -7   3   1 5619.00 594.244   1
   7   3   0 12407.9 1040.33   2
  -7   3   0 12879.9 955.351   1
   7   3   1 15962.1 1183.98   2
   7  -3   2 6323.94 619.843   1
   7   3   2 5527.67 671.273   2
   7  -3   3 4131.09 521.102   1
   7   3   3 3195.51 496.639   2
   7  -3   4 6449.40 676.620   1
   7   3   4 5475.90 632.982   2
   7  -3   5 3864.88 543.294   1
   7   3   5 2938.95 471.495   2
   7   3   6-24.4588 104.321   2
   7  -3   6 62.6998 91.2776   1
   7   3   7 2579.23 432.977   2
   7  -3   7 2914.87 494.145   1
  -7  -3  -7 2613.70 489.885   3
   7  -3   8 2361.18 465.118   1
  -7  -3  -8 2101.75 456.569   3
   7   3   8 2906.05 473.587   2
  -7  -3  -9 4845.36 667.510   3
   7  -3   9 4774.41 672.711   1
   7   3   9 4270.87 572.518   2
   7   3  10 572.310 219.229   2
   7  -3  10 621.648 269.492   1
  -7  -3 -10 800.088 296.970   3
  -7  -3 -11 5722.97 735.340   3
   7  -3  11 5352.77 768.190   1
   7   3  11 4919.26 616.869   2
   7   3  12-60.2633 94.1409   2
   7  -3  12 71.0904 131.791   1
   7   3  13-69.0313 113.460   2
   7  -3  13 98.5039 99.3533   1
   7  -3  14 472.117 262.343   1
   7  -3  15-78.2829 189.548   1
   7  -3  16 198.220 200.522   1
  -7  -4  15 35.5351 322.018   1
  -7  -4  14 91.3718 171.686   1
  -7  -4  13 87.8825 177.367   1
  -7  -4  12 11.9735 118.960   1
  -7  -4  11 58.6420 204.875   1
  -7  -4  10 38.8652 170.389   1
  -7  -4   9 1368.31 465.832   1
   7  -4  -8 994.086 217.725   2
  -7  -4   8 583.051 307.829   1
  -7  -4   7 43.3984 114.796   1
   7  -4  -7 145.435 123.741   2
  -7  -4   6 2327.30 542.984   1
   7   4  -6 1975.12 510.032   2
   7  -4  -6 2814.32 369.832   2
  -7  -4   5 6022.04 888.907   1
   7   4  -5 5381.98 838.394   2
   7   4  -4 6742.21 887.815   2
  -7   4   3 1781.72 333.317   1
   7   4  -3 2059.42 477.385   2
   7   4  -2 5462.63 779.945   2
  -7   4   2 6846.08 688.243   1
  -7   4   1 174.371 148.078   1
   7   4  -1 13.2596 125.228   2
   7   4   0 170.193 144.917   2
   7  -4   1 422.989 223.826   1
   7   4   1 31.0308 117.549   2
   7  -4   2 15433.0 1088.74   1
   7   4   2 14318.3 1225.40   2
   7  -4   3 179.879 108.264   1
   7   4   3 144.693 180.488   2
   7  -4   4 367.425 189.937   1
   7   4   4 371.221 221.074   2
   7  -4   5-17.2585 72.5951   1
   7   4   5 61.5604 110.713   2
   7  -4   6 12750.0 1132.12   1
   7   4   6 12159.4 1108.24   2
   7  -4   7 718.669 277.779   1
  -7  -4  -7 589.611 278.215   3
   7   4   7 685.162 254.770   2
   7  -4   8 43.6618 106.082   1
  -7  -4  -8 32.0097 81.2111   3
   7   4   8 215.825 167.337   2
   7  -4   9 223.766 202.643   1
  -7  -4  -9-23.0801 118.281   3
   7   4   9 126.395 112.379   2
   7  -4  10 332.496 240.839   1
  -7  -4 -10 357.503 197.201   3
   7   4  10 280.488 146.377   2
   7  -4  11 666.208 290.359   1
  -7  -4 -11 766.539 336.561   3
   7   4  11 694.096 319.959   2
   7  -4  12 2724.67 596.401   1
  -7  -4 -12 3372.46 645.522   3
   7  -4  13 144.951 134.659   1
   7  -4  14 457.386 256.186   1
  -7  -5  12 669.217 423.823   1
  -7  -5  11 2771.98 708.536   1
  -7  -5  10 383.830 283.411   1
  -7  -5   9 1510.82 517.500   1
  -7  -5   8 314.857 246.934   1
  -7  -5   7-136.499 124.608   1
  -7  -5   6 4067.47 779.371   1
  -7  -5   5 461.586 300.203   1
  -7  -5   4 466.923 258.214   1
  -7  -5   3 173.844 149.652   1
  -7  -5   2 60.1870 111.764   1
   7   5  -1 158.577 88.8830   2
   7   5   0 1.58082 135.524   2
   7  -5   1 784.555 235.874   1
   7   5   1 339.112 221.967   2
   7  -5   2 516.809 217.436   1
   7   5   2 354.634 164.819   2
   7  -5   3 2319.71 461.059   1
   7   5   3 1756.41 451.556   2
   7  -5   4 1449.47 357.224   1
   7   5   4 826.057 321.278   2
   7  -5   5 3280.51 602.374   1
   7   5   5 2232.34 517.651   2
   7  -5   6 89.1398 110.786   1
   7   5   6 229.658 182.020   2
   7  -5   7 82.8193 177.729   1
  -7  -5  -7-314.700 210.059   3
   7   5   7 241.799 176.405   2
   7  -5   8 615.948 305.334   1
  -7  -5  -8 420.698 241.748   3
   7   5   8 519.582 263.728   2
   7  -5   9 232.743 227.604   1
  -7  -5  -9 715.873 292.399   3
   7   5   9 464.954 252.123   2
   7  -5  10-129.564 168.901   1
  -7  -5 -10 379.212 287.713   3
   7  -5  11 102.438 139.966   1
  -7  -5 -11 381.612 248.559   3
   7  -5  12-141.176 186.567   1
  -7  -5 -12 54.1850 173.963   3
  -7  -6   8 348.449 290.268   1
  -7  -6   7-109.078 190.010   1
  -7  -6   6 59.1752 157.671   1
  -7  -6   5 11.0078 174.168   1
  -7  -6   4 335.610 272.928   1
  -7  -6   3 172.204 263.512   1
  -7  -6   2 225.421 182.334   1
  -7  -6   1 1006.37 424.978   1
  -7  -6   0 1490.03 506.866   1
  -7  -6  -1 55.2139 181.242   1
   7  -6   2 28.8314 226.008   1
  -7  -6  -2 109.130 125.539   1
  -7  -6  -3 256.632 198.047   1
   7  -6   3 207.785 181.200   1
   7  -6   4 176.416 153.512   1
   7  -6   5 100.900 169.741   1
  -7  -6  -6 66.4103 107.908   3
   7  -6   6 323.148 145.484   1
   7  -6   7 423.785 237.685   1
   7  -6   8 61.9179 145.332   1
   7  -6   9-390.722 271.774   1
  -7  -7   2 766.255 383.022   1
  -7  -7   1 283.620 247.266   1
  -7  -7   0-322.247 250.207   1
  -8   0  18 476.469 324.588   1
  -8   0  17-0.65018 175.291   1
  -8   0  16 20606.2 1839.40   1
  -8   0  15 142.723 229.001   1
  -8   0  14 12136.4 1281.76   1
  -8   0  13-348.278 228.021   1
   8   0 -13 32.9927 102.327   2
  -8   0  12 2873.70 561.352   1
   8   0 -12 2637.06 500.149   2
  -8   0  11-418.503 222.546   1
   8   0 -11 36.1020 62.7773   2
   8   0 -10 44.6258 79.7175   2
   8   0  -9 129.218 127.873   2
   8   0  -8 26156.8 1422.73   2
   8   0  -7 233.936 122.841   2
   8   0  -6 2472.69 395.011   2
   8   0  -5-42.6890 71.9064   2
   8   0  -4 100.410 114.032   2
   8   0  -3 2.33113 64.2286   2
   8   0  -2 870.874 234.673   2
   8   0  -1 7.11694 56.6904   2
   8   0   0 5995.87 573.794   2
   8   0   1-17.6192 43.4548   2
   8   0   2 540.845 160.654   2
   8   0   3-12.7628 53.5257   2
   8   0   4 1702.96 314.612   2
   8   0   5 23.0803 67.5318   2
  -8   0  -5-72.5401 64.4786   3
  -8   0  -6 12070.6 583.477   3
   8   0   6 12568.1 899.261   2
   8   0   7 39.6594 75.3994   2
   8   0   8 904.729 250.198   2
   8   0   9-131.104 124.432   2
   8   0  10 5632.13 651.498   2
   8   0  11 223.511 152.143   2
   8   0  12 16998.2 1182.89   2
   8   0  13 294.396 177.116   2
   8   0  14 1332.21 350.973   2
   8   0  15-14.3856 89.8921   2
   8   0  16 246.409 210.840   2
   8   0  17-167.230 89.9249   2
   8   0  18 114.506 145.553   2
  -8  -1  20-110.794 384.636   1
  -8  -1  19 1214.57 538.035   1
  -8  -1  18 741.427 383.426   1
  -8  -1  17 1688.26 567.976   1
  -8  -1  16 138.539 214.474   1
  -8   1  15 266.346 209.744   1
  -8  -1  15-131.117 260.422   1
  -8   1  14 420.238 277.547   1
   8  -1 -14 427.826 260.896   2
  -8  -1  14 446.238 262.276   1
  -8  -1  13 1938.46 515.031   1
   8   1 -13 1391.98 422.610   2
   8  -1 -13 1578.94 385.316   2
  -8   1  13 2010.27 456.795   1
   8   1 -12 561.374 230.400   2
  -8   1  12 470.531 180.803   1
   8  -1 -12 717.353 259.752   2
  -8  -1  12 529.099 260.635   1
  -8  -1  11 6127.20 853.827   1
   8   1 -11 5760.20 767.595   2
   8  -1 -11 7980.41 816.165   2
   8  -1 -10 1131.19 291.755   2
   8   1 -10 1132.41 339.089   2
   8   1  -9 3454.54 561.011   2
   8  -1  -9 4837.82 564.323   2
   8  -1  -8 1179.76 260.243   2
   8   1  -8 718.934 245.897   2
   8   1  -7 678.414 239.982   2
   8  -1  -7 891.908 230.119   2
   8   1  -6 11173.4 927.075   2
   8  -1  -6 12552.1 863.698   2
   8   1  -5 9727.61 830.712   2
   8  -1  -5 10139.8 753.132   2
   8   1  -4 5803.77 627.264   2
   8  -1  -4 6128.31 569.611   2
   8   1  -3 7949.73 727.529   2
   8  -1  -3 7522.74 618.683   2
   8   1  -2 14514.5 996.654   2
   8  -1  -2 14058.0 876.995   2
   8   1  -1 12748.0 921.175   2
   8  -1  -1 13139.6 848.010   2
   8   1   0 226.779 122.710   2
   8  -1   0 103.216 81.7360   2
   8   1   1 1082.90 264.682   2
   8  -1   1 1045.10 234.678   2
   8   1   2 1146.17 260.114   2
   8  -1   2 1195.39 256.547   2
   8   1   3 2124.40 353.065   2
   8  -1   3 2066.97 348.738   2
   8   1   4 803.136 235.973   2
   8  -1   4 1059.28 257.220   2
   8   1   5 7850.41 706.632   2
   8  -1   5 7589.91 688.219   2
  -8  -1  -6 5429.58 522.396   3
   8   1   6 6032.95 622.817   2
   8  -1   6 6212.56 639.341   2
  -8  -1  -7 17701.7 975.147   3
   8   1   7 17954.3 1115.24   2
  -8  -1  -8 18558.4 989.059   3
   8   1   8 18024.2 1133.93   2
  -8  -1  -9 13901.8 827.357   3
   8   1   9 13562.4 982.856   2
   8   1  10 2554.30 419.354   2
   8   1  11-150.919 171.935   2
   8   1  12 156.566 81.4586   2
   8  -1  12 197.540 175.937   1
   8   1  13 813.535 249.323   2
   8  -1  13 688.250 252.094   1
   8   1  14 185.823 71.7240   2
   8  -1  14 291.817 197.228   1
   8   1  15 44.4705 178.068   2
   8  -1  15 31.7732 126.561   1
   8   1  16-82.5879 161.570   2
   8  -1  16 409.656 237.008   1
   8   1  17-301.230 320.809   2
   8  -1  17 556.418 276.802   2
   8  -1  17 774.607 343.988   1
   8  -1  18 1157.86 376.920   2
   8  -1  19 2168.66 515.660   2
  -8  -2  19 621.192 441.916   1
  -8  -2  18 148.942 257.215   1
  -8  -2  17-177.524 308.895   1
  -8  -2  16 897.886 410.903   1
  -8  -2  15 2409.49 690.583   1
  -8  -2  14-13.2134 135.059   1
  -8  -2  13 748.140 378.272   1
  -8   2  12 4291.22 615.158   1
  -8  -2  12 3156.61 693.124   1
   8  -2 -12 4398.03 558.052   2
   8  -2 -11 554.406 218.007   2
  -8  -2  11 342.730 205.516   1
  -8   2  11 332.189 174.997   1
   8   2 -11 218.699 164.566   2
  -8  -2  10 4286.95 749.229   1
   8   2 -10 5493.84 791.616   2
   8  -2 -10 6304.13 642.002   2
   8  -2  -9 2374.57 375.176   2
   8   2  -9 1823.95 426.600   2
   8  -2  -8 4427.17 507.840   2
   8   2  -8 3099.46 551.349   2
   8   2  -7 4010.25 614.873   2
   8  -2  -7 4257.07 475.231   2
  -8   2   6 1743.09 268.474   1
   8  -2  -6 2122.01 336.574   2
   8   2  -6 1844.39 416.436   2
   8  -2  -5 1913.79 300.114   2
  -8   2   5 2468.87 330.377   1
   8   2  -5 1864.31 408.886   2
  -8   2   4 36574.4 1464.41   1
   8   2  -4 33341.6 1803.91   2
   8  -2  -4 33470.5 1447.69   2
  -8   2   3 24108.6 1163.94   1
   8   2  -3 21018.9 1349.19   2
   8  -2  -3 21184.3 1123.56   2
  -8   2   2 38068.8 1315.95   3
   8   2  -2 40273.8 1888.94   2
   8  -2  -2 43304.7 1691.91   2
  -8   2   1 12799.7 603.145   3
   8   2  -1 14022.7 1030.13   2
   8  -2  -1 15280.8 919.878   2
   8   2   0 318.423 179.414   2
   8  -2   0 240.043 132.718   2
  -8   2   0 170.328 58.1708   3
   8   2   1 6972.42 702.563   2
   8   2   2 346.910 140.334   2
   8   2   3 3665.55 502.855   2
   8   2   4 2058.27 381.658   2
   8   2   5 658.581 208.986   2
   8   2   6 11006.7 910.404   2
   8   2   7 294.507 182.116   2
  -8  -2  -7 80.8621 97.5037   3
   8  -2   7 162.384 168.138   1
  -8  -2  -8 15619.1 1106.86   3
   8  -2   8 14515.4 1111.23   1
   8   2   8 15525.4 1117.18   2
   8  -2   9-43.5523 93.8878   1
   8   2   9 34.4445 129.044   2
  -8  -2  -9-291.085 193.499   3
   8  -2  10 1443.04 383.686   1
   8   2  10 1311.97 305.542   2
  -8  -2 -10 782.442 232.025   3
   8  -2  11 2213.54 460.866   1
   8   2  11 1708.17 359.121   2
   8  -2  12 3049.01 553.799   1
   8   2  12 2569.82 436.385   2
   8  -2  13 269.465 208.153   1
   8   2  13-5.25005 98.5705   2
   8  -2  14 197.305 181.385   1
   8   2  14-166.744 131.813   2
   8  -2  15 536.888 295.491   1
   8   2  15 660.997 242.741   2
   8  -2  16 204.094 207.685   1
  -8  -3  17-254.330 377.645   1
  -8  -3  16-858.877 423.555   1
  -8  -3  15 77.9432 146.477   1
  -8  -3  14 577.320 359.006   1
  -8  -3  13 3083.43 714.088   1
  -8  -3  12 194.594 237.213   1
  -8  -3  11 19.9485 152.767   1
   8  -3 -10 365.820 150.201   2
  -8  -3  10 228.108 230.622   1
   8   3 -10 328.151 198.991   2
  -8  -3   9 1459.16 461.449   1
   8  -3  -9 1846.93 317.021   2
   8   3  -9 1257.64 379.169   2
   8  -3  -8 325.350 145.297   2
  -8  -3   8 159.398 181.449   1
   8   3  -8-74.4733 181.085   2
   8   3  -7 6156.25 846.040   2
   8  -3  -7 6335.90 565.828   2
  -8   3   6 2946.07 376.855   1
   8  -3  -6 3617.81 430.171   2
   8   3  -6 3130.83 578.191   2
   8   3  -5 7568.45 883.749   2
  -8   3   5 8429.09 660.615   1
   8  -3  -5 8564.71 678.826   2
   8  -3  -4 601.998 155.281   2
  -8   3   4 291.883 108.238   3
  -8   3   4 309.248 157.700   1
   8   3  -4 293.101 118.084   2
  -8   3   3 763.911 191.572   3
   8  -3  -3 724.900 215.708   2
  -8   3   3 473.844 166.430   1
   8   3  -3 671.927 280.025   2
   8   3  -2 26456.3 1673.38   2
  -8   3   2 30033.8 1483.36   1
   8   3  -1 1891.76 450.112   2
   8   3   0 8133.94 879.840   2
   8   3   1 7775.43 841.479   2
   8   3   2 13606.3 1108.18   2
   8   3   3 11575.0 986.821   2
   8   3   4 909.282 281.383   2
   8  -3   4 1440.26 328.235   1
   8   3   5-130.225 157.972   2
   8  -3   5-83.9180 79.1867   1
   8  -3   6 3663.78 557.404   1
   8   3   6 3388.38 522.261   2
   8   3   7 218.662 146.528   2
   8  -3   7 179.915 148.298   1
  -8  -3  -7 222.584 150.846   3
   8   3   8 1283.61 329.268   2
   8  -3   8 1525.73 379.542   1
  -8  -3  -8 872.849 294.437   3
   8   3   9 566.826 225.367   2
   8  -3   9 1061.34 368.206   1
  -8  -3  -9 850.702 312.711   3
  -8  -3 -10 17887.4 1355.37   3
   8  -3  10 17617.9 1395.90   1
   8   3  10 15339.2 1175.63   2
   8   3  11 270.614 179.323   2
   8  -3  11 375.989 283.246   1
  -8  -3 -11 147.598 170.799   3
   8   3  12 951.196 315.911   2
   8  -3  12 1417.63 437.915   1
  -8  -3 -12 1435.88 382.229   3
   8   3  13-0.67868 114.576   2
   8  -3  13 199.369 218.609   1
   8  -3  14 3172.02 635.678   1
   8  -3  15 410.190 248.882   1
  -8  -4  14 1265.05 491.805   1
  -8  -4  13 998.187 445.302   1
  -8  -4  12 59.0456 168.297   1
  -8  -4  11 122.824 177.116   1
  -8  -4  10 650.687 394.786   1
  -8  -4   9 202.731 149.211   1
   8  -4  -8 123.343 87.6509   2
  -8  -4   8 199.057 243.453   1
  -8  -4   7 938.212 383.784   1
   8  -4  -7 1081.17 247.256   2
   8   4  -7 741.134 341.408   2
  -8  -4   6 3889.98 742.179   1
   8  -4  -6 4415.44 501.406   2
   8   4  -6 3316.10 643.640   2
   8  -4  -5 1670.99 316.776   2
   8   4  -5 1742.06 469.839   2
   8   4  -4 3579.75 648.539   2
   8   4  -3 383.122 203.314   2
   8   4  -2 350.671 175.172   2
   8   4  -1 810.784 283.325   2
   8   4   0 10468.7 1081.22   2
   8   4   1 396.957 221.877   2
   8   4   2 127.086 161.167   2
   8  -4   3 7778.03 797.720   1
   8   4   3 6824.57 862.332   2
   8  -4   4 12462.7 1049.12   1
   8   4   4 10070.6 1048.51   2
   8  -4   5 2653.16 512.407   1
   8   4   5 2217.19 481.667   2
   8  -4   6 386.448 212.345   1
   8   4   6 264.286 203.079   2
  -8  -4  -7 132.154 126.389   3
   8  -4   7 218.775 190.116   1
   8   4   7 482.642 253.213   2
  -8  -4  -8 4657.03 757.806   3
   8  -4   8 4367.95 690.788   1
   8   4   8 3654.49 621.360   2
   8  -4   9 533.307 292.322   1
  -8  -4  -9 592.671 301.811   3
   8   4   9 141.965 94.3209   2
   8  -4  10 132.512 219.091   1
  -8  -4 -10 404.099 228.588   3
   8   4  10 277.909 201.398   2
   8  -4  11 783.365 355.801   1
  -8  -4 -11 599.577 280.129   3
   8   4  11 935.554 356.788   2
   8  -4  12 1821.01 489.931   1
  -8  -4 -12 2415.07 596.080   3
   8  -4  13 456.192 312.547   1
  -8  -4 -13 706.482 300.540   3
  -8  -5  10 392.587 293.732   1
  -8  -5   9 1407.40 514.232   1
  -8  -5   8 451.136 264.537   1
  -8  -5   7 1375.57 514.268   1
  -8  -5   6 691.007 386.767   1
   8  -5  -6 1031.67 257.697   2
  -8  -5   5 906.962 365.692   1
  -8  -5   4 82.7768 194.518   1
  -8  -5   3 335.937 266.572   1
   8   5  -3 259.074 154.057   2
   8   5  -2 1299.89 453.465   2
   8   5  -1 667.572 300.832   2
   8   5   0 352.575 247.399   2
   8   5   1 191.418 222.917   2
   8  -5   2 2670.77 486.876   1
   8   5   2 2191.04 551.424   2
   8  -5   3 368.089 237.806   1
   8   5   3 219.834 152.161   2
   8  -5   4-379.635 203.991   1
   8   5   4 1.03048 181.998   2
   8  -5   5 246.889 191.767   1
   8   5   5 45.9178 105.090   2
   8  -5   6 2405.71 530.352   1
   8   5   6 1763.86 456.979   2
   8  -5   7 206.402 174.195   1
  -8  -5  -7 166.458 169.450   3
   8   5   7 235.491 185.997   2
   8  -5   8-20.3648 180.248   1
  -8  -5  -8 25.4886 94.9932   3
   8   5   8-429.104 244.384   2
   8  -5   9 1056.01 395.195   1
  -8  -5  -9 1440.67 476.721   3
   8   5   9 838.648 337.495   2
   8  -5  10 1816.54 480.321   1
  -8  -5 -10 2018.57 580.070   3
   8  -5  11 1.67389 112.021   1
  -8  -5 -11 289.554 224.213   3
  -8  -6   6 111.286 165.048   1
  -8  -6   5 21.9529 153.313   1
  -8  -6   4 601.663 284.646   1
  -8  -6   3 208.036 170.134   1
  -8  -6   2 359.710 261.386   1
  -8  -6   1 866.530 376.970   1
  -8  -6   0 464.493 282.415   1
  -8  -6  -1 1610.23 502.543   1
   8  -6   3 317.091 289.046   1
   8  -6   4 218.303 158.221   1
   8  -6   5-224.422 187.470   1
   8  -6   6 299.491 253.931   1
   8  -6   7 166.056 185.224   1
   8  -6   8-121.988 128.043   1
  -9   0  17 1185.40 478.178   1
  -9   0  16 593.759 370.697   1
  -9   0  15-327.103 340.450   1
  -9   0  14 277.326 245.650   1
   9   0 -14 657.956 355.510   2
  -9   0  13-430.776 309.272   1
   9   0 -13-81.9229 80.3656   2
  -9   0  12 6830.16 922.976   1
   9   0 -12 6892.58 863.113   2
   9   0 -11-95.4049 102.250   2
   9   0 -10 3024.23 533.305   2
   9   0  -9 43.2861 104.962   2
   9   0  -8 1869.58 403.114   2
   9   0  -7-45.4067 101.532   2
   9   0  -6 7716.76 760.640   2
   9   0  -5-86.3549 103.142   2
   9   0  -4 236.067 149.975   2
   9   0  -3 60.7474 90.8370   2
   9   0  -2 27609.7 1416.79   2
   9   0  -1 306.140 205.508   2
   9   0   0 5465.79 596.488   2
   9   0   1 60.9365 102.783   2
   9   0   2 18687.9 1135.78   2
   9   0   3 24.5973 85.1884   2
   9   0   4 819.466 228.906   2
  -9   0  -5-52.7387 69.2845   3
   9   0   5-71.2857 71.7691   2
  -9   0  -6 12044.2 597.541   3
   9   0   6 12314.9 945.340   2
   9   0   7-89.5439 59.9861   2
   9   0   8 5903.05 669.547   2
   9   0   9 94.3567 100.501   2
   9   0  10 40.3725 85.3119   2
   9   0  11-154.967 159.993   2
   9   0  12 629.553 213.858   2
   9   0  13-121.976 140.762   2
   9   0  14 1046.65 317.556   2
   9   0  15 63.2850 103.319   2
   9   0  16 4117.88 657.110   2
   9   0  17 263.477 217.009   2
   9   0  18 2162.00 507.129   2
  -9  -1  19-251.087 326.053   1
  -9  -1  18-105.677 283.490   1
  -9  -1  17 191.981 190.519   1
  -9  -1  16 8222.93 1200.10   1
  -9   1  15 3249.23 687.448   1
  -9  -1  15 2937.85 736.546   1
  -9  -1  14 2639.46 656.347   1
  -9   1  14 3156.56 654.578   1
  -9   1  13 3800.94 677.643   1
  -9  -1  13 3488.71 714.624   1
   9   1 -13 4051.04 729.573   2
   9  -1 -13 3704.43 603.018   2
  -9  -1  12 6.56547 163.721   1
   9   1 -12 6.87956 98.7099   2
  -9   1  12 2.15277 120.163   1
   9  -1 -12 71.9920 119.731   2
  -9  -1  11 1.44938 121.936   1
   9   1 -11-265.152 209.281   2
   9  -1 -11 132.088 116.764   2
   9  -1 -10 902.048 270.299   2
   9   1 -10 807.260 293.128   2
   9  -1  -9 3427.44 518.179   2
   9   1  -9 3464.81 571.929   2
   9  -1  -8 2806.35 449.124   2
   9   1  -8 2559.73 517.574   2
   9   1  -7 10594.3 985.947   2
   9  -1  -7 11057.2 882.942   2
   9   1  -6 7963.49 814.299   2
   9  -1  -6 8861.25 787.378   2
   9   1  -5 292.382 192.015   2
   9  -1  -5 189.106 152.319   2
   9   1  -4 5573.17 646.332   2
   9  -1  -4 6346.73 628.946   2
   9   1  -3 397.645 198.642   2
   9  -1  -3 427.766 138.895   2
   9   1  -2 2081.44 393.968   2
   9  -1  -2 1901.38 323.150   2
   9   1  -1 2068.64 385.334   2
   9  -1  -1 2329.89 367.415   2
   9   1   0 8570.80 796.295   2
   9  -1   0 8665.28 730.064   2
   9   1   1 9929.76 862.414   2
   9  -1   1 10458.8 813.590   2
   9   1   2 2256.00 396.840   2
   9  -1   2 2134.62 381.250   2
   9   1   3 2335.11 409.033   2
  -9   1  -3 1338.55 103.487   3
   9  -1   3 2320.05 399.200   2
   9   1   4 5392.47 624.053   2
   9  -1   4 5990.07 631.869   2
   9   1   5 221.794 158.750   2
   9  -1   5 187.000 164.719   2
  -9  -1  -6 6536.20 599.851   3
   9   1   6 6875.30 714.588   2
   9  -1   6 7326.75 724.267   2
  -9  -1  -7 3897.19 441.106   3
   9   1   7 3645.76 528.515   2
   9  -1   7 4321.18 567.726   2
   9   1   8 1419.56 316.859   2
   9  -1   8 1615.71 357.942   2
  -9  -1  -8 1514.42 270.407   3
   9   1   9 1819.57 359.842   2
  -9  -1  -9 2288.79 325.421   3
   9  -1   9 2405.21 443.813   2
   9   1  10-74.6928 192.003   2
   9  -1  10 285.346 169.845   2
   9   1  11 589.665 137.504   2
   9  -1  11 1246.10 332.016   2
   9   1  12 1388.60 327.321   2
   9  -1  12 1662.96 405.957   2
   9   1  13 649.394 215.532   2
   9  -1  13 868.736 303.240   2
   9   1  14-410.219 281.073   2
   9  -1  14 155.626 114.998   2
   9   1  15 647.675 149.730   2
   9  -1  15 1491.22 397.147   2
   9   1  16-191.643 287.925   2
   9  -1  16 232.428 223.848   2
   9  -1  17 493.974 303.875   2
   9  -1  18 273.854 208.899   2
  -9  -2  18 1546.21 615.980   1
  -9  -2  17-171.176 256.753   1
  -9  -2  16 1326.92 564.838   1
  -9  -2  15 1011.63 471.331   1
  -9  -2  14 286.817 285.797   1
  -9  -2  13 427.961 294.915   1
  -9  -2  12 16.4349 198.322   1
   9   2 -12 112.251 195.246   2
  -9   2  12-50.4915 120.610   1
   9  -2 -12-74.8401 125.326   2
   9  -2 -11 93.0364 166.867   2
  -9  -2  11 214.848 216.840   1
   9   2 -11 168.323 131.326   2
   9  -2 -10 1603.29 331.632   2
   9   2 -10 1004.84 331.685   2
   9  -2  -9 835.934 250.818   2
   9   2  -9 432.478 212.421   2
   9  -2  -8 2640.16 432.362   2
   9   2  -8 2071.66 474.887   2
   9   2  -7 7737.67 899.936   2
   9  -2  -7 8984.77 752.179   2
   9  -2  -6 3269.32 462.751   2
   9   2  -6 2783.06 551.183   2
   9   2  -5 9936.99 1000.97   2
   9  -2  -5 10581.6 796.702   2
   9   2  -4 12360.2 1095.14   2
   9  -2  -4 11960.2 853.785   2
   9   2  -3 27971.3 1622.07   2
   9  -2  -3 28656.6 1401.31   2
  -9   2   2 2505.86 276.313   3
   9   2  -2 3289.61 539.088   2
   9  -2  -2 3483.25 458.846   2
   9   2  -1 2238.01 429.375   2
  -9   2   1 1572.62 192.209   3
   9  -2  -1 2597.77 397.806   2
   9   2   0 2073.20 416.208   2
  -9   2   0 1339.79 156.582   3
   9  -2   0 1856.52 356.025   2
   9   2   1 7208.09 755.880   2
   9  -2   1 7536.83 698.040   2
   9   2   2 136.533 124.639   2
   9  -2   2 71.0319 99.3567   2
   9  -2   3-6.48901 73.6529   2
   9   2   3 34.9448 79.1520   2
   9   2   4 1563.13 362.663   2
   9   2   5 12059.2 1006.73   2
   9   2   6 15109.4 1144.81   2
  -9  -2  -7 8219.37 825.090   3
   9   2   7 6682.28 759.224   2
  -9  -2  -8 3546.90 527.960   3
   9   2   8 3543.87 560.482   2
  -9  -2  -9 8322.39 802.911   3
   9   2   9 9581.86 915.989   2
   9   2  10 1225.90 332.001   2
  -9  -2 -10 1338.01 314.123   3
   9   2  11 975.414 282.544   2
   9  -2  11 1178.01 340.169   1
   9   2  12 1202.11 318.758   2
   9  -2  12 1298.57 385.361   1
   9   2  13 233.499 83.4740   2
   9  -2  13 372.465 254.334   1
   9   2  14-243.053 164.014   2
   9  -2  14 407.972 279.875   1
   9   2  15-138.743 191.728   2
   9  -2  15 250.047 256.966   1
  -9  -3  16-43.4719 257.212   1
  -9  -3  15 369.070 233.275   1
  -9  -3  14 827.901 436.625   1
  -9  -3  13 1122.75 502.364   1
  -9  -3  12 2261.34 606.024   1
   9   3 -11-156.208 170.511   2
  -9  -3  11 25.3515 147.393   1
   9  -3 -10 1930.66 363.730   2
   9   3 -10 1046.59 372.556   2
  -9  -3  10 1272.49 431.091   1
  -9  -3   9 1216.09 441.650   1
   9  -3  -9 1413.63 303.858   2
   9   3  -9 1469.59 395.325   2
   9  -3  -8 4314.57 524.975   2
   9   3  -8 3015.34 621.472   2
   9  -3  -7 1465.58 298.072   2
   9   3  -7 680.761 298.798   2
   9   3  -6 6781.76 903.631   2
   9  -3  -6 7379.41 665.661   2
   9  -3  -5 1138.39 252.192   2
   9   3  -5 1242.23 347.424   2
   9  -3  -4 1.83649 104.358   2
  -9   3   4-19.8048 45.0691   3
   9   3  -4-26.6065 177.466   2
  -9   3   3 8.05970 67.4696   3
   9  -3  -3 96.6159 64.6378   2
   9   3  -3 35.3901 111.324   2
   9  -3  -2 491.792 192.330   2
   9   3  -2 379.146 263.574   2
   9   3  -1 16037.1 1309.79   2
   9  -3  -1 15469.4 1044.62   2
   9   3   0 7332.08 880.252   2
   9   3   1 2942.21 525.795   2
   9   3   2 290.029 196.990   2
   9   3   3 127.189 215.166   2
   9   3   4 8861.82 901.907   2
   9   3   5 1314.79 348.128   2
   9   3   6 377.377 174.734   2
   9   3   7-476.126 216.260   2
  -9  -3  -7-257.681 254.152   3
   9  -3   7 35.4648 89.1608   1
   9   3   8 837.652 288.009   2
  -9  -3  -8 527.696 213.628   3
   9  -3   8 898.170 320.361   1
   9   3   9 2132.68 439.183   2
   9  -3   9 2823.79 548.649   1
  -9  -3  -9 3156.39 585.914   3
   9   3  10 359.390 179.622   2
   9  -3  10 384.364 252.478   1
  -9  -3 -10 647.837 301.702   3
  -9  -3 -11 7137.48 864.791   3
   9  -3  11 5608.66 806.636   1
   9   3  11 5149.56 693.952   2
   9   3  12 175.952 142.160   2
   9  -3  12 256.773 272.751   1
  -9  -3 -12 405.177 245.521   3
   9   3  13 888.725 275.752   2
   9  -3  13 1110.30 389.846   1
  -9  -4  13 84.2190 179.549   1
  -9  -4  12 151.452 157.841   1
  -9  -4  11 3823.55 847.157   1
  -9  -4  10 21.4488 117.612   1
  -9  -4   9 1307.01 464.993   1
  -9  -4   8 463.585 235.824   1
   9  -4  -8 521.083 177.737   2
   9   4  -8 336.059 251.597   2
  -9  -4   7 212.514 194.730   1
   9  -4  -7 99.2843 81.2804   2
   9   4  -7-112.471 176.566   2
   9  -4  -6 586.444 194.633   2
   9   4  -6 388.236 195.437   2
   9  -4  -5 1231.85 292.419   2
   9   4  -5 1040.27 386.914   2
   9  -4  -4 939.173 260.530   2
   9   4  -4 804.231 312.178   2
   9  -4  -3 480.955 232.408   2
   9   4  -3 263.916 152.339   2
   9   4  -2 1677.09 438.401   2
   9   4  -1 2446.63 536.157   2
   9   4   0 116.220 139.448   2
   9   4   1 6225.94 852.986   2
   9   4   2 3666.95 659.785   2
   9   4   3 625.681 268.891   2
   9   4   4 321.756 237.055   2
   9  -4   5 160.880 161.394   1
   9   4   5 424.954 248.427   2
   9  -4   6 885.513 290.870   1
   9   4   6 754.051 309.939   2
   9  -4   7 202.231 192.429   1
  -9  -4  -7-284.475 199.204   3
   9   4   7-179.488 159.138   2
   9   4   8 101.343 131.590   2
   9  -4   8 239.873 244.593   1
  -9  -4  -8-394.267 235.396   3
   9   4   9 289.139 247.725   2
   9  -4   9 487.106 232.313   1
  -9  -4  -9 319.957 190.306   3
   9   4  10 1518.99 428.477   2
   9  -4  10 2780.86 591.243   1
  -9  -4 -10 2921.75 651.420   3
   9   4  11-76.4405 120.425   2
   9  -4  11 350.296 276.875   1
  -9  -4 -11 49.9046 150.490   3
   9  -4  12 2071.07 530.932   1
  -9  -4 -12 2268.43 567.299   3
  -9  -4 -13-743.587 319.391   3
  -9  -5   9 1188.13 459.583   1
  -9  -5   8 668.855 352.641   1
  -9  -5   7-133.962 182.206   1
  -9  -5   6 397.870 223.175   1
  -9  -5   5 4593.70 897.102   1
   9  -5  -5 5670.73 662.678   2
  -9  -5   4 1057.66 454.199   1
   9   5  -4 1118.44 454.913   2
   9   5  -3 457.403 310.859   2
   9   5  -2 62.3130 146.761   2
   9   5  -1 1603.92 462.285   2
   9   5   0 2262.45 579.473   2
   9   5   1 164.570 176.015   2
   9   5   2 271.291 229.467   2
   9   5   3 1155.90 386.283   2
   9   5   4 241.498 168.935   2
   9  -5   5-20.2914 147.987   1
   9   5   5-92.1531 138.397   2
   9  -5   6-19.2685 126.168   1
   9   5   6-124.138 152.027   2
   9  -5   7-140.822 155.333   1
  -9  -5  -7-306.964 221.833   3
   9   5   7-290.884 272.697   2
   9  -5   8-111.630 203.694   1
  -9  -5  -8-166.315 248.574   3
   9   5   8-142.362 167.723   2
   9  -5   9 298.132 199.441   1
  -9  -5  -9-34.3180 112.451   3
   9   5   9 101.993 96.3710   2
  -9  -5 -10 68.5517 138.019   3
  -9  -6   4 473.417 308.422   1
  -9  -6   3 1524.63 584.828   1
  -9  -6   2 348.724 310.940   1
  -9  -6   1 512.676 376.872   1
  -9  -6   0 590.121 325.229   1
   9   6   4-81.4322 173.037   2
   9  -6   5 101.827 140.846   1
   9   6   5 33.8732 134.067   2
   9  -6   6 436.696 259.452   1
   9   6   6 368.500 273.857   2
   9  -6   7 77.8177 194.725   1
 -10   0  17-411.226 330.183   1
 -10   0  16 4169.02 887.261   1
  10   0 -15 56.5551 127.606   2
 -10   0  15 13.3274 195.242   1
 -10   0  14 12417.9 1358.49   1
  10   0 -14 9668.95 1155.83   2
 -10   0  13-94.1079 180.047   1
  10   0 -13-114.857 138.900   2
  10   0 -12 2579.90 549.307   2
  10   0 -11 152.931 163.341   2
  10   0 -10 14177.0 1261.84   2
  10   0  -9 238.075 271.282   2
  10   0  -8 22710.3 1469.33   2
  10   0  -7-31.2421 95.5967   2
  10   0  -6-135.299 175.476   2
  10   0  -5-20.6196 64.9917   2
  10   0  -4 2492.02 443.835   2
  10   0  -3 185.786 162.529   2
  10   0  -2 14519.7 1060.90   2
  10   0  -1 67.2608 124.277   2
  10   0   0 4584.44 584.612   2
  10   0   1 435.388 253.487   2
  10   0   2 22367.2 1351.18   2
  10   0   3 22.2447 117.212   2
  10   0   4 183.559 62.0281   2
  10   0   5-149.673 104.687   2
 -10   0  -5-5.42840 67.5703   3
  10   0   6-27.6956 135.661   2
 -10   0  -6 25.9877 43.8379   3
  10   0   7-0.60291 108.628   2
  10   0   8 3574.07 550.928   2
  10   0   9 76.8912 128.666   2
  10   0  10 529.826 227.631   2
  10   0  11 133.892 152.690   2
  10   0  12 403.451 229.559   2
  10   0  13 137.425 172.708   2
  10   0  14 1060.16 347.250   2
  10   0  15 149.399 179.680   2
  10   0  16 254.523 200.372   2
  10   0  17 197.720 169.038   2
 -10  -1  19 712.796 489.183   1
 -10  -1  18-66.5876 274.916   1
 -10  -1  17 254.362 343.258   1
 -10  -1  16 5908.96 1074.59   1
 -10  -1  15 401.621 354.190   1
 -10   1  14 543.921 294.386   1
 -10  -1  14 319.485 333.504   1
  10   1 -14 595.714 276.052   2
 -10   1  13-163.526 234.572   1
 -10  -1  13 24.7113 129.782   1
  10   1 -13 398.187 244.258   2
  10  -1 -13 215.295 169.787   2
 -10  -1  12 804.827 344.382   1
  10   1 -12 1179.20 386.764   2
  10  -1 -12 1102.57 349.001   2
  10  -1 -11 4467.12 689.500   2
  10   1 -11 3363.19 642.834   2
  10  -1 -10 528.139 262.250   2
  10   1 -10 244.999 211.948   2
  10   1  -9 4162.39 689.573   2
  10  -1  -9 5277.34 664.408   2
  10   1  -8 8050.39 939.708   2
  10  -1  -8 8986.87 877.501   2
  10   1  -7 472.563 256.717   2
  10  -1  -7 484.472 168.325   2
  10   1  -6 140.463 183.837   2
  10  -1  -6 204.481 162.649   2
  10   1  -5 6580.55 770.710   2
  10  -1  -5 6826.60 712.629   2
  10   1  -4 24838.7 1529.34   2
  10  -1  -4 26128.0 1445.66   2
  10   1  -3 5959.97 713.500   2
  10  -1  -3 6385.62 679.525   2
  10   1  -2-35.2492 108.352   2
  10  -1  -2 153.954 54.6216   2
  10   1  -1 164.541 126.625   2
  10  -1  -1 195.725 96.9833   2
  10   1   0 12029.1 1020.79   2
  10  -1   0 11561.8 912.185   2
  10   1   1 264.271 210.583   2
  10  -1   1 336.522 205.875   2
  10   1   2 1747.91 383.423   2
  10  -1   2 1481.27 331.414   2
  10   1   3 1267.87 325.140   2
  10  -1   3 1166.25 300.152   2
 -10   1  -3 637.232 75.6468   3
  10   1   4 6979.93 760.865   2
  10  -1   4 6761.20 718.304   2
  10   1   5 5250.76 660.280   2
  10  -1   5 4888.63 625.737   2
  10   1   6 587.946 225.694   2
 -10  -1  -6 318.332 138.351   3
  10  -1   6 499.130 201.290   2
  10   1   7 392.379 189.762   2
  10  -1   7 476.310 229.166   2
 -10  -1  -7 595.716 179.071   3
  10   1   8-72.4058 119.977   2
  10  -1   8 28.0615 84.6303   2
 -10  -1  -8-96.1224 109.633   3
  10   1   9 213.874 145.806   2
  10  -1   9 338.588 198.072   2
 -10  -1  -9-12.8014 59.3139   3
  10   1  10-1.75164 129.948   2
  10  -1  10 208.978 159.766   2
  10   1  11-149.785 187.915   2
  10  -1  11 167.850 127.890   2
  10   1  12-205.391 224.144   2
  10  -1  12 35.9478 80.2489   2
  10   1  13-283.323 239.159   2
  10  -1  13-68.2162 106.702   2
  10   1  14-785.319 291.343   2
  10  -1  14-26.6528 107.331   2
  10   1  15-234.464 176.363   2
  10  -1  15 373.705 274.714   2
  10   1  16-296.164 196.661   2
  10  -1  16 545.621 258.544   2
  10  -1  17 1294.32 452.933   2
 -10  -2  17 1.60892 172.037   1
 -10  -2  16 134.756 155.264   1
 -10  -2  15 318.661 377.215   1
 -10  -2  14 7.26348 187.169   1
  10   2 -13 336.559 245.273   2
 -10  -2  13 180.679 263.956   1
 -10  -2  12-185.073 192.042   1
  10   2 -12 194.101 223.030   2
  10  -2 -11 1201.33 345.179   2
 -10  -2  11 665.654 322.264   1
  10   2 -11 827.941 344.713   2
  10  -2 -10 161.675 135.037   2
  10   2 -10-22.0370 181.832   2
  10  -2  -9 11.7872 66.3170   2
  10   2  -9-204.418 209.161   2
  10  -2  -8 407.279 166.983   2
  10   2  -8 156.133 112.707   2
  10  -2  -7 1802.05 355.372   2
  10   2  -7 1558.82 432.715   2
  10  -2  -6 627.235 198.257   2
  10   2  -6 666.236 269.094   2
  10   2  -5 203.280 231.190   2
  10  -2  -5-50.5319 64.6151   2
  10   2  -4 11327.6 1074.61   2
  10  -2  -4 11105.9 877.342   2
  10   2  -3 408.041 249.432   2
  10  -2  -3 204.142 142.019   2
 -10   2   2 12411.9 659.598   3
  10   2  -2 15113.8 1183.99   2
  10  -2  -2 15552.2 1048.46   2
  10   2  -1 1335.07 375.262   2
  10  -2  -1 837.106 253.032   2
 -10   2   1 606.647 119.540   3
  10   2   0-11.8047 106.134   2
  10  -2   0 39.6294 105.473   2
 -10   2   0 32.3875 31.4338   3
  10   2   1 685.045 235.014   2
  10  -2   1 857.659 249.460   2
  10   2   2 570.052 195.530   2
  10  -2   2 637.886 250.184   2
  10   2   3 4219.94 612.002   2
  10  -2   3 4183.26 563.702   2
  10   2   4 207.835 155.933   2
  10  -2   4 319.481 176.856   2
  10   2   5 1537.94 381.876   2
  10  -2   5 2004.41 417.526   2
  10   2   6 4576.58 659.924   2
  10  -2   6 5112.99 668.496   2
 -10  -2  -7 2980.64 506.232   3
  10   2   7 3536.38 598.556   2
  10  -2   7 3800.92 575.760   2
 -10  -2  -8 6165.67 720.082   3
  10   2   8 5939.91 762.006   2
  10   2   9 891.898 310.721   2
 -10  -2  -9 169.381 126.343   3
  10   2  10 370.529 237.515   2
 -10  -2 -10 439.526 203.378   3
  10   2  11 62.0767 90.6431   2
  10   2  12-69.7559 94.6861   2
  10   2  13-39.1377 199.178   2
  10   2  14 902.098 318.535   2
  10   2  15 556.422 237.833   2
 -10  -3  14 190.859 266.953   1
 -10  -3  13 86.4746 237.903   1
 -10  -3  12 1039.57 453.913   1
 -10  -3  11 2.46324 109.255   1
  10   3 -11 54.3178 159.173   2
 -10  -3  10 485.790 283.184   1
  10   3 -10 1.72298 119.774   2
  10  -3  -9 61.0904 58.2130   2
  10   3  -9-246.014 197.934   2
  10  -3  -8 628.377 215.533   2
  10   3  -8 555.667 291.036   2
  10  -3  -7 332.703 160.707   2
  10   3  -7 158.433 82.2476   2
  10  -3  -6 150.437 121.986   2
  10   3  -6 304.824 216.505   2
  10  -3  -5 905.628 260.128   2
  10   3  -5 556.366 271.709   2
  10  -3  -4 365.183 153.063   2
  10   3  -4 347.158 256.720   2
  10  -3  -3 1671.53 332.822   2
  10   3  -3 1602.44 435.315   2
  10  -3  -2 1819.53 360.753   2
  10   3  -2 1338.68 400.380   2
  10   3  -1-20.3047 147.534   2
  10  -3  -1 137.786 115.455   2
  10   3   0 1014.49 330.229   2
  10  -3   0 959.279 265.079   2
  10   3   1 2736.68 538.516   2
  10  -3   1 2641.31 460.608   2
  10   3   2 2195.21 477.991   2
  10   3   3 3731.29 614.837   2
  10   3   4-88.6234 139.867   2
  10   3   5-20.7866 65.4654   2
  10   3   6-79.7801 162.605   2
  10   3   7-1.97598 91.9644   2
 -10  -3  -7-369.233 258.480   3
  10   3   8-303.585 220.685   2
 -10  -3  -8-32.1940 168.761   3
  10   3   9 1447.89 392.796   2
 -10  -3  -9 1683.25 447.106   3
  10   3  10 443.330 223.763   2
 -10  -3 -10 368.762 207.824   3
  10   3  11 530.822 202.785   2
 -10  -3 -11 536.120 245.322   3
  10   3  12 12.1572 147.696   2
  10  -3  12 211.451 242.941   1
 -10  -3 -12 47.9929 147.409   3
  10   3  13 467.238 231.603   2
 -10  -4  11 149.733 242.436   1
 -10  -4  10 126.831 144.466   1
  10   4  -9 278.869 293.018   2
 -10  -4   9 506.142 313.027   1
 -10  -4   8 146.861 162.643   1
  10   4  -8-443.256 275.503   2
  10  -4  -7 343.026 161.729   2
  10   4  -7 428.148 256.841   2
  10  -4  -6 3145.23 466.011   2
  10   4  -6 2892.12 643.479   2
  10  -4  -5 460.659 221.012   2
  10   4  -5 185.752 204.876   2
  10  -4  -4 3054.92 488.376   2
  10   4  -4 2930.79 628.286   2
  10  -4  -3 125.294 137.620   2
  10   4  -3 759.474 340.891   2
  10  -4  -2 43.8956 85.9710   2
  10   4  -2-121.232 83.1460   2
  10   4  -1-31.3689 180.344   2
  10   4   0 1357.36 402.059   2
  10   4   1 1196.24 401.130   2
  10   4   2 134.692 197.124   2
  10   4   3 28.7383 81.2606   2
  10   4   4 425.549 243.598   2
  10   4   5 199.407 179.759   2
  10   4   6 500.953 266.227   2
  10   4   7 909.449 345.241   2
 -10  -4  -7 472.973 323.465   3
  10   4   8 123.703 162.050   2
 -10  -4  -8-62.9066 120.574   3
  10   4   9 308.509 238.897   2
  10  -4   9-38.6721 98.1704   1
 -10  -4  -9 83.0205 132.853   3
  10   4  10 1876.34 480.360   2
  10  -4  10 2411.66 567.266   1
 -10  -4 -10 2246.47 557.212   3
  10   4  11-149.100 157.736   2
 -10  -4 -11-426.189 261.308   3
 -10  -4 -12-353.192 235.072   3
 -10  -4 -13-44.4118 197.022   3
 -10  -5   7-192.336 266.991   1
 -10  -5   6 448.040 370.521   1
 -10  -5   5-119.227 205.872   1
  10  -5  -5 224.238 179.666   2
  10   5  -5 372.195 344.902   2
  10  -5  -4 284.042 200.797   2
  10   5  -4 505.267 301.092   2
  10  -5  -3 1068.55 332.380   2
  10   5  -3 654.396 354.426   2
  10   5  -2 1462.88 496.035   2
  10   5  -1 205.041 187.642   2
  10   5   0 118.580 199.689   2
  10   5   1 149.030 123.698   2
  10   5   2 372.529 252.818   2
  10   5   3-17.0129 124.628   2
  10   5   4 316.941 229.286   2
  10   5   5-101.475 150.698   2
  10   5   6-278.985 219.057   2
 -10  -5  -7 354.466 208.931   3
  10   5   7-360.289 246.680   2
 -10  -5  -8 341.176 246.516   3
  10  -5   8 727.057 355.734   1
  10   5   8 450.683 242.485   2
 -11   0  16 115.043 272.684   1
 -11   0  15-54.9851 177.736   1
  11   0 -14 766.359 341.435   2
 -11   0  14 1315.07 463.854   1
 -11   0  13-9.67746 178.939   1
  11   0 -13 257.009 202.398   2
  11   0 -12 7005.44 951.932   2
  11   0 -11 208.751 207.285   2
  11   0 -10 1031.03 361.102   2
  11   0  -9 109.333 180.489   2
  11   0  -8 9082.81 941.875   2
  11   0  -7 151.150 155.245   2
  11   0  -6 247.101 140.019   2
  11   0  -5-89.5223 149.592   2
  11   0  -4 2469.38 468.312   2
  11   0  -3-68.6387 97.9166   2
  11   0  -2 7524.11 802.154   2
  11   0  -1 208.468 131.662   2
  11   0   0 9237.61 888.485   2
  11   0   1-19.3697 76.7667   2
  11   0   2 2438.68 456.282   2
  11   0   3-11.3839 121.067   2
  11   0   4 7635.41 814.732   2
  11   0   5 36.7242 84.2936   2
 -11   0  -5 75.8760 69.9069   3
  11   0   6 4221.47 611.741   2
  11   0   7 43.9934 73.5868   2
  11   0   8 106.026 104.176   2
  11   0   9 103.836 153.676   2
  11   0  10 938.084 333.343   2
  11   0  11-15.6303 133.632   2
  11   0  12 1263.96 388.744   2
  11   0  13-214.001 133.434   2
  11   0  14 108.837 94.3817   2
  11   0  15 287.872 210.460   2
  11   0  16 627.594 323.847   2
 -11  -1  18-136.614 247.021   1
 -11  -1  17 1604.28 558.484   1
 -11  -1  16 905.668 415.081   1
 -11  -1  15 1306.43 501.861   1
  11   1 -15 1005.34 347.524   2
 -11  -1  14 558.491 318.474   1
  11   1 -14 689.939 418.935   2
 -11  -1  13 1429.07 468.088   1
  11   1 -13 897.975 392.439   2
  11  -1 -13 1434.82 428.445   2
 -11   1  13 1067.48 351.533   1
  11   1 -12-62.5806 139.092   2
 -11  -1  12 139.815 131.010   1
  11  -1 -11 212.748 219.962   2
  11   1 -11-403.157 241.785   2
  11  -1 -10 2077.54 458.779   2
  11   1 -10 1938.52 510.377   2
  11  -1  -9 219.403 164.900   2
  11   1  -9 447.599 278.943   2
  11   1  -8 2325.60 531.790   2
  11  -1  -8 1842.85 399.792   2
  11   1  -7 1593.21 420.478   2
  11  -1  -7 1850.37 417.480   2
  11   1  -6 12622.2 1144.72   2
  11  -1  -6 15125.9 1182.46   2
  11   1  -5 298.773 221.229   2
  11  -1  -5 60.4200 180.255   2
  11   1  -4 63.2495 77.2037   2
  11  -1  -4 126.894 136.202   2
  11   1  -3-4.61250 100.469   2
  11  -1  -3 228.542 218.614   2
  11   1  -2 7864.85 857.314   2
  11  -1  -2 9028.85 858.951   2
  11   1  -1 523.686 251.410   2
  11  -1  -1 122.485 106.614   2
  11   1   0 1096.36 339.049   2
  11  -1   0 1122.78 291.384   2
  11   1   1 1252.58 365.704   2
  11  -1   1 1062.28 315.022   2
  11   1   2 2377.93 482.284   2
  11  -1   2 1954.33 401.510   2
  11   1   3 584.872 241.544   2
  11  -1   3 453.829 213.131   2
  11   1   4 3276.84 546.772   2
  11  -1   4 3382.91 535.025   2
  11   1   5 4058.67 624.567   2
  11  -1   5 4523.43 624.982   2
 -11  -1  -6 5119.79 572.451   3
  11   1   6 4671.60 665.340   2
  11  -1   6 5215.68 679.020   2
  11   1   7 1228.68 344.711   2
  11  -1   7 1210.96 334.439   2
 -11  -1  -7 819.685 227.347   3
  11   1   8 315.953 210.359   2
  11  -1   8 119.176 125.805   2
 -11  -1  -8 1.18520 81.9549   3
  11   1   9 10115.8 1024.94   2
  11  -1   9 10075.6 1005.44   2
  11   1  10 289.337 152.740   2
  11  -1  10 536.827 272.224   2
  11   1  11 505.499 235.575   2
  11  -1  11 7.99383 109.764   2
  11   1  12 323.778 177.261   2
  11  -1  12 356.489 235.383   2
  11   1  13 2075.88 490.609   2
  11  -1  13 1206.39 379.301   2
  11   1  14 717.694 297.972   2
  11  -1  14 18.1799 97.0180   2
  11   1  15-48.7172 93.3844   2
  11  -1  15 332.323 242.668   2
  11   1  16 58.4421 115.290   2
 -11  -2  16 2023.64 680.496   1
 -11  -2  15 1079.69 530.983   1
 -11  -2  14 478.883 324.181   1
  11   2 -14 399.433 328.364   2
 -11  -2  13 928.736 405.716   1
  11   2 -13 469.428 289.381   2
 -11  -2  12 304.974 307.900   1
  11   2 -12 235.291 217.740   2
  11  -2 -11 94.8636 114.421   2
  11   2 -11 87.9042 160.623   2
  11  -2 -10 788.327 270.615   2
  11   2 -10 1041.73 373.290   2
  11  -2  -9-102.828 94.8172   2
  11   2  -9 270.424 267.912   2
  11   2  -8 6372.27 919.454   2
  11  -2  -8 7660.39 827.636   2
  11  -2  -7 673.875 251.367   2
  11   2  -7 565.268 305.501   2
  11   2  -6 1442.78 397.568   2
  11  -2  -6 1441.38 335.515   2
  11   2  -5 1685.36 449.584   2
  11  -2  -5 1682.92 356.489   2
  11   2  -4 1648.73 418.923   2
  11  -2  -4 1548.28 342.134   2
  11   2  -3 2128.27 472.319   2
  11  -2  -3 2323.40 421.051   2
  11   2  -2 1874.48 446.074   2
  11  -2  -2 1475.56 317.422   2
  11   2  -1 1477.27 409.728   2
  11  -2  -1 1728.47 363.937   2
  11   2   0 61.2505 126.974   2
  11  -2   0 199.914 143.756   2
  11   2   1 254.184 157.858   2
  11  -2   1 159.480 113.197   2
  11   2   2-69.3465 199.803   2
  11  -2   2 24.6893 111.355   2
  11   2   3 388.410 209.917   2
  11  -2   3 639.966 243.658   2
  11   2   4 15.2680 105.110   2
  11  -2   4 205.425 183.806   2
  11   2   5 552.260 237.642   2
  11  -2   5 575.452 268.116   2
  11   2   6 1583.31 398.455   2
  11  -2   6 1995.18 420.443   2
  11   2   7 724.454 302.686   2
  11  -2   7 803.753 302.287   2
 -11  -2  -7 256.184 169.402   3
  11   2   8 243.236 186.760   2
  11  -2   8 567.971 224.013   2
 -11  -2  -8 457.476 218.718   3
  11   2   9 173.471 144.563   2
  11  -2   9-98.6778 93.5643   2
 -11  -2  -9-185.335 158.437   3
  11   2  10 530.752 253.074   2
  11  -2  10 596.823 283.163   2
 -11  -2 -10 130.401 116.212   3
  11   2  11 268.765 189.617   2
  11  -2  11 276.048 183.045   2
  11   2  12 113.622 134.353   2
  11  -2  12 256.557 256.461   2
  11   2  13 159.901 161.099   2
  11  -2  13 427.470 260.664   2
  11   2  14 468.264 270.593   2
 -11  -3  13 855.450 470.577   1
 -11  -3  12 38.8858 160.273   1
  11   3 -12-64.4357 143.032   2
 -11  -3  11 2394.47 664.880   1
  11   3 -11 2128.13 639.656   2
 -11  -3  10 535.807 300.073   1
  11   3 -10 67.7363 96.9732   2
  11  -3  -9 105.909 163.353   2
  11   3  -9-251.162 248.221   2
  11  -3  -8-47.5952 90.8016   2
  11   3  -8-36.5959 168.499   2
  11  -3  -7 41.6219 155.262   2
  11   3  -7-290.393 215.444   2
  11  -3  -6 1745.50 380.837   2
  11   3  -6 1198.71 395.227   2
  11  -3  -5 4090.66 578.693   2
  11   3  -5 3770.70 710.186   2
  11   3  -4 5442.61 847.577   2
  11  -3  -4 6110.36 695.823   2
  11  -3  -3 1549.31 376.268   2
  11   3  -3 1680.11 471.193   2
  11   3  -2 2347.09 553.890   2
  11  -3  -2 2380.52 439.629   2
  11   3  -1 699.324 315.342   2
  11  -3  -1 538.953 219.547   2
  11   3   0 216.117 186.917   2
  11  -3   0 87.5681 107.399   2
  11   3   1 95.9594 85.1376   2
  11  -3   1 69.7476 114.911   2
  11   3   2 290.078 139.025   2
  11  -3   2 410.805 213.742   2
  11   3   3 24.3531 128.017   2
  11  -3   3 246.842 177.171   2
  11   3   4 1209.10 362.047   2
  11  -3   4 1360.55 373.189   2
  11   3   5 654.117 298.450   2
  11  -3   5 393.829 200.339   2
  11   3   6 783.268 298.659   2
  11   3   7-22.5073 140.969   2
 -11  -3  -7-174.666 160.575   3
  11   3   8 1287.56 377.633   2
 -11  -3  -8 566.676 286.266   3
  11   3   9-42.9197 142.440   2
 -11  -3  -9-80.9294 95.9980   3
  11   3  10 539.847 288.214   2
 -11  -3 -10 391.292 231.619   3
  11   3  11 155.418 131.557   2
 -11  -3 -11 2.52734 92.3710   3
  11   3  12 557.991 251.150   2
  11   3  13-293.621 206.122   2
 -11  -4   9 113.193 165.275   1
  11   4  -9-56.6290 158.738   2
  11   4  -8 48.1054 130.205   2
 -11  -4   8-284.409 244.758   1
  11  -4  -7 384.317 160.137   2
  11   4  -7 41.9545 120.093   2
  11  -4  -6-3.76667 99.6194   2
  11   4  -6 168.153 173.973   2
  11  -4  -5 417.970 173.570   2
  11   4  -5 40.2133 108.678   2
  11  -4  -4 505.686 205.677   2
  11   4  -4 534.387 298.993   2
  11  -4  -3 355.648 193.416   2
  11   4  -3 277.757 213.575   2
  11  -4  -2 807.738 259.511   2
  11   4  -2 623.486 310.661   2
  11  -4  -1 858.569 280.585   2
  11   4  -1 768.305 307.400   2
  11  -4   0 460.679 251.519   2
  11   4   0-74.1059 117.799   2
  11  -4   1 821.925 292.868   2
  11   4   1 1047.65 342.577   2
  11   4   2 53.7855 120.065   2
  11   4   3 102.195 119.406   2
  11   4   4-20.9800 99.1218   2
  11   4   5-151.841 165.096   2
  11   4   6-117.051 148.182   2
  11   4   7 409.376 258.031   2
 -11  -4  -7 83.0685 116.495   3
  11   4   8 492.583 329.953   2
 -11  -4  -8 250.177 210.369   3
  11   4   9 2507.03 614.044   2
 -11  -4  -9 2910.82 674.828   3
  11   4  10 367.804 246.329   2
 -11  -4 -10 392.397 248.029   3
  11   4  11-176.606 182.956   2
 -11  -4 -11-158.507 175.721   3
  11  -5  -4 434.786 253.735   2
  11  -5  -3 257.134 202.222   2
  11  -5  -2 83.5590 161.887   2
  11   5  -2 425.261 275.543   2
  11  -5  -1 942.176 338.250   2
  11   5  -1 550.906 313.196   2
  11   5   0 111.585 158.949   2
  11   5   1 419.359 268.699   2
  11   5   2 467.629 275.319   2
  11   5   3-111.723 224.072   2
  11   5   4-133.162 164.806   2
  11   5   5-195.317 199.656   2
  11   5   6 472.773 290.543   2
  11   5   7 214.445 204.321   2
  11   5   8 277.761 229.884   2
 -12   0  15 42.8983 314.959   1
 -12   0  14 3423.82 773.644   1
  12   0 -14 2179.20 585.068   2
 -12   0  13-300.356 330.994   1
  12   0 -13 499.881 280.885   2
  12   0 -12 568.175 292.344   2
  12   0 -11 46.5190 151.451   2
  12   0 -10 3822.72 712.639   2
  12   0  -9 37.7754 151.232   2
  12   0  -8 3147.22 582.684   2
  12   0  -7-38.7565 82.2867   2
  12   0  -6 3255.27 575.051   2
  12   0  -5 75.6444 75.4276   2
  12   0  -4 1374.48 372.671   2
  12   0  -3-12.2681 85.7030   2
  12   0  -2 7224.00 841.416   2
  12   0  -1 90.1262 85.7093   2
  12   0   0 2824.38 513.121   2
  12   0   1 60.2785 113.487   2
  12   0   2 4372.83 661.297   2
  12   0   3 122.360 98.3240   2
  12   0   4 903.395 284.149   2
  12   0   5-286.614 211.890   2
  12   0   6-178.032 260.608   2
  12   0   7-128.782 238.328   2
  12   0   8-50.3521 184.264   2
  12   0   9-188.931 195.006   2
  12   0  10 293.117 152.693   2
  12   0  11 138.497 101.401   2
  12   0  12 1538.61 415.940   2
  12   0  13 260.835 194.878   2
  12   0  14 159.312 114.910   2
 -12  -1  16 2033.00 654.325   1
 -12  -1  15-273.057 306.579   1
  12   1 -15-15.2377 121.623   2
 -12  -1  14-139.383 275.892   1
  12   1 -14 131.159 173.276   2
 -12  -1  13 233.908 231.321   1
  12   1 -13-307.405 234.742   2
  12   1 -12 676.537 276.629   2
  12  -1 -12 955.114 364.657   2
  12  -1 -11 168.487 234.767   2
  12   1 -11-216.009 194.661   2
  12  -1 -10 1564.97 392.444   2
  12   1 -10 1505.90 453.923   2
  12  -1  -9 1352.50 378.655   2
  12   1  -9 1292.88 407.095   2
  12   1  -8 181.206 196.913   2
  12  -1  -8 117.216 84.6962   2
  12   1  -7 22.9654 159.764   2
  12  -1  -7-182.602 193.841   2
  12   1  -6 67.4058 148.665   2
  12  -1  -6 100.042 95.9828   2
  12   1  -5 1686.12 446.097   2
  12  -1  -5 1985.58 442.709   2
  12   1  -4 3060.45 569.426   2
  12  -1  -4 3128.12 535.944   2
  12   1  -3 290.664 217.441   2
  12  -1  -3 240.987 161.358   2
  12   1  -2 72.8316 102.650   2
  12  -1  -2 309.725 160.191   2
  12   1  -1 466.386 207.179   2
  12  -1  -1 53.4929 81.1599   2
  12   1   0 1842.78 440.490   2
  12  -1   0 1992.18 420.109   2
  12   1   1 80.5598 126.043   2
  12  -1   1 172.028 110.746   2
  12   1   2 1721.41 443.657   2
  12  -1   2 1178.90 327.640   2
  12   1   3 534.864 282.254   2
  12  -1   3 651.834 239.202   2
  12   1   4 637.167 262.799   2
  12  -1   4 449.478 237.472   2
  12   1   5 761.501 289.339   2
  12  -1   5 539.634 251.626   2
  12   1   6 271.545 205.116   2
  12  -1   6 174.637 163.841   2
  12   1   7 145.335 172.285   2
  12  -1   7 546.539 251.392   2
  12   1   8 1603.76 432.971   2
  12  -1   8 2251.18 502.915   2
  12   1   9 506.484 253.584   2
  12  -1   9 574.441 261.033   2
  12   1  10 413.661 227.370   2
  12  -1  10 60.4362 107.406   2
  12   1  11 266.099 214.980   2
  12  -1  11 100.487 89.6631   2
  12   1  12 550.872 281.234   2
  12  -1  12 165.743 198.637   2
  12   1  13 483.865 265.359   2
  12   1  14 721.490 319.113   2
  12   2 -14 153.696 156.661   2
 -12  -2  14-55.7402 204.089   1
 -12  -2  13 190.352 158.774   1
  12   2 -13 197.829 171.708   2
  12   2 -12 35.3128 150.142   2
 -12  -2  12 20.2883 179.399   1
  12   2 -11-681.806 334.530   2
  12  -2 -10 355.883 178.424   2
  12   2 -10 628.209 363.471   2
  12  -2  -9 609.592 278.331   2
  12   2  -9 545.374 316.458   2
  12  -2  -8 548.335 264.690   2
  12   2  -8 385.872 307.204   2
  12  -2  -7 2439.78 486.258   2
  12   2  -7 2634.52 628.668   2
  12   2  -6 464.254 289.048   2
  12  -2  -6 538.246 215.110   2
  12   2  -5 3876.12 717.086   2
  12  -2  -5 3953.61 594.588   2
  12   2  -4 330.630 274.445   2
  12  -2  -4 673.782 267.097   2
  12   2  -3 1655.60 448.377   2
  12  -2  -3 1671.92 373.837   2
  12   2  -2 1489.10 415.455   2
  12  -2  -2 1534.80 372.458   2
  12   2  -1 207.969 168.859   2
  12  -2  -1 206.156 151.250   2
  12   2   0 138.051 89.7322   2
  12  -2   0-39.1619 129.123   2
  12   2   1 153.533 74.6776   2
  12  -2   1 203.344 143.618   2
  12   2   2 164.614 96.5757   2
  12  -2   2 49.4569 94.7192   2
  12   2   3-17.5116 119.591   2
  12  -2   3 114.171 136.310   2
  12   2   4 592.592 264.005   2
  12  -2   4 350.348 183.318   2
  12   2   5 627.403 268.156   2
  12  -2   5 894.512 324.560   2
  12   2   6 411.104 246.786   2
  12  -2   6 546.169 254.769   2
  12   2   7 943.903 328.438   2
  12  -2   7 1228.00 395.880   2
 -12  -2  -7 1007.18 326.809   3
  12   2   8-24.0530 110.498   2
  12  -2   8 126.933 178.079   2
  12   2   9-191.997 168.370   2
  12  -2   9-28.9114 121.675   2
  12   2  10 116.284 104.591   2
  12  -2  10 312.823 233.505   2
  12   2  11-33.9168 104.104   2
  12   2  12 118.743 142.167   2
  12   2  13-117.725 122.016   2
  12   2  14-10.7967 84.2117   2
  12   3 -12 114.902 185.490   2
  12   3 -11-64.6639 143.783   2
  12   3 -10 671.198 345.453   2
  12   3  -9 648.263 305.877   2
  12  -3  -8 98.4064 114.231   2
  12   3  -8 135.324 215.490   2
  12  -3  -7 178.905 122.404   2
  12   3  -7 111.165 120.475   2
  12  -3  -6 13.7380 147.545   2
  12   3  -6 211.210 157.554   2
  12  -3  -5 988.077 274.265   2
  12   3  -5 990.962 402.454   2
  12  -3  -4 1184.40 317.935   2
  12   3  -4 1077.34 398.330   2
  12  -3  -3 95.1531 144.008   2
  12   3  -3 367.251 275.240   2
  12   3  -2 332.312 245.010   2
  12  -3  -2 237.255 144.250   2
  12   3  -1 157.923 192.282   2
  12  -3  -1 369.250 189.266   2
  12   3   0 636.270 303.850   2
  12  -3   0 217.486 128.516   2
  12   3   1 109.669 109.151   2
  12  -3   1 178.280 150.107   2
  12   3   2 1201.80 390.618   2
  12  -3   2 932.902 316.105   2
  12   3   3 348.113 226.392   2
  12  -3   3 395.272 243.800   2
  12   3   4 820.858 342.387   2
  12  -3   4 843.532 305.939   2
  12   3   5 660.798 292.982   2
  12  -3   5 589.251 255.856   2
  12   3   6 91.2210 82.3431   2
  12  -3   6 314.017 197.312   2
  12   3   7 292.464 204.950   2
  12  -3   7 79.1393 112.794   2
 -12  -3  -7-20.1931 99.4111   3
  12   3   8 1220.59 416.349   2
  12  -3   8 1234.73 386.120   2
 -12  -3  -8 866.908 360.069   3
  12   3   9-54.7629 116.753   2
 -12  -3  -9 445.473 275.959   3
  12   3  10-312.250 217.275   2
  12   3  11-218.790 189.429   2
  12   3  12 119.821 139.531   2
  12  -4  -6 431.043 219.066   2
  12   4  -6-47.6416 137.826   2
  12  -4  -5 127.345 122.666   2
  12   4  -5 22.0154 140.213   2
  12  -4  -4 389.495 221.975   2
  12   4  -4 263.983 219.924   2
  12  -4  -3 109.076 140.297   2
  12   4  -3 34.0479 228.269   2
  12  -4  -2 166.522 109.802   2
  12   4  -2 294.693 223.029   2
  12  -4  -1-23.7776 100.501   2
  12   4  -1 121.772 150.524   2
  12  -4   0 343.572 207.420   2
  12   4   0 567.091 302.672   2
  12  -4   1 43.2406 115.804   2
  12   4   1-92.3095 190.383   2
  12  -4   2-82.2803 171.648   2
  12   4   2-42.3438 162.987   2
  12  -4   3 266.339 211.921   2
  12   4   3 480.002 237.142   2
  12  -4   4 180.402 161.321   2
  12   4   4-300.726 223.885   2
  12   4   5 40.7118 166.021   2
  12  -4   5 150.643 154.730   2
  12   4   6 849.452 368.020   2
  12   4   7 721.835 339.742   2
 -12  -4  -7 371.652 203.662   3
  12   4   8 1400.80 476.561   2
 -12  -4  -8 1131.17 440.529   3
  12   4   9-411.109 263.041   2
 -12  -4  -9 576.134 326.083   3
  12   4  10 240.521 202.541   2
  12  -5  -3-165.655 153.554   2
  12  -5  -2 240.650 195.765   2
  12  -5  -1 482.606 264.024   2
  12  -5   0-13.1221 148.161   2
  12  -5   1 389.895 241.795   2
 -13   0  14-454.498 345.725   1
  13   0 -13 244.009 217.360   2
  13   0 -12 291.734 223.889   2
  13   0 -11-117.484 185.341   2
  13   0 -10 265.896 240.598   2
  13   0  -9 264.192 231.093   2
  13   0  -8 211.544 170.583   2
  13   0  -7-86.9273 134.933   2
  13   0  -6 40.5945 102.355   2
  13   0  -5 10.9228 126.112   2
  13   0  -4 231.828 160.240   2
  13   0  -3 24.9534 130.787   2
  13   0  -2 612.930 274.667   2
  13   0  -1 174.905 171.969   2
  13   0   0-40.2972 106.934   2
  13   0   1 23.1852 68.3583   2
  13   0   2 38.6586 85.9306   2
  13   0   3 97.1702 119.317   2
  13   0   4 433.401 254.327   2
  13   0   5 89.0290 153.129   2
  13   0   6 667.808 260.891   2
  13   0   7-580.609 262.811   2
  13   0   8 1022.34 346.600   2
  13   0   9-242.655 266.166   2
  13   0  10 586.734 216.096   2
  13   0  11-360.998 274.329   2
 -13  -1  14 169.574 253.767   1
  13   1 -14-38.2177 133.453   2
  13   1 -13-541.672 316.303   2
 -13  -1  13-237.665 304.539   1
  13   1 -12 230.682 218.741   2
  13  -1 -11 281.733 208.716   2
  13   1 -11 310.857 238.079   2
  13  -1 -10 143.467 145.570   2
  13   1 -10-16.3987 88.6380   2
  13  -1  -9 235.494 259.686   2
  13   1  -9 88.9802 183.360   2
  13   1  -8-10.3206 223.152   2
  13  -1  -8-522.440 251.992   2
  13   1  -7 43.0759 83.0472   2
  13  -1  -7-74.5805 193.597   2
  13   1  -6 460.835 233.606   2
  13  -1  -6 933.567 330.228   2
  13   1  -5 53.9755 109.113   2
  13  -1  -5 5.83501 82.2813   2
  13   1  -4 739.088 289.859   2
  13  -1  -4 702.846 247.549   2
  13   1  -3 46.7073 133.435   2
  13  -1  -3 368.958 205.275   2
  13   1  -2 76.0654 132.903   2
  13  -1  -2 14.0355 97.0716   2
  13   1  -1 382.669 268.649   2
  13  -1  -1 212.867 178.232   2
  13   1   0 234.310 171.464   2
  13  -1   0 326.616 207.557   2
  13   1   1-84.1670 116.649   2
  13  -1   1-20.2867 78.9785   2
  13   1   2-28.8762 112.767   2
  13  -1   2-319.865 235.473   2
  13   1   3 290.831 230.240   2
  13  -1   3-239.429 167.236   2
  13   1   4 444.483 232.753   2
  13  -1   4 59.2439 110.656   2
  13   1   5 160.135 152.296   2
  13  -1   5-106.374 82.0216   2
  13   1   6 158.636 186.498   2
  13  -1   6 411.706 257.796   2
  13   1   7 562.859 291.813   2
  13  -1   7 297.264 209.762   2
  13   1   8 1045.38 329.257   2
  13  -1   8 1067.79 397.181   2
  13   1   9 618.305 368.341   2
  13  -1   9-31.3865 109.671   2
  13   1  10 239.490 232.711   2
  13   1  11 402.042 262.544   2
  13   2 -13 449.988 305.116   2
  13   2 -12-72.0117 147.287   2
  13   2 -11-0.65239 98.7929   2
  13  -2 -10 116.945 143.006   2
  13   2 -10 109.255 157.581   2
  13  -2  -9 226.736 163.574   2
  13   2  -9 540.029 273.319   2
  13  -2  -8 1536.99 425.268   2
  13   2  -8 2343.52 619.042   2
  13  -2  -7 449.447 285.005   2
  13   2  -7 428.410 272.356   2
  13   2  -6 1441.71 497.754   2
  13  -2  -6 1723.84 441.889   2
  13   2  -5 503.052 296.398   2
  13  -2  -5 654.302 289.979   2
  13   2  -4 333.143 260.653   2
  13  -2  -4 620.985 278.388   2
  13   2  -3 633.832 305.649   2
  13  -2  -3 904.077 342.036   2
  13   2  -2 688.542 298.532   2
  13  -2  -2 394.094 138.284   2
  13   2  -1 105.538 133.949   2
  13  -2  -1 145.450 77.8044   2
  13   2   0-62.4633 114.202   2
  13  -2   0-7.14552 78.2294   2
  13   2   1 143.528 135.468   2
  13  -2   1 409.145 195.595   2
  13   2   2 38.0936 129.697   2
  13  -2   2 37.2607 104.332   2
  13   2   3 1012.53 369.486   2
  13  -2   3 677.410 308.412   2
  13   2   4 181.912 175.237   2
  13  -2   4 170.731 200.041   2
  13   2   5 369.617 184.377   2
  13  -2   5 224.715 149.083   2
  13   2   6 165.450 105.726   2
  13  -2   6 435.188 251.966   2
  13   2   7 1432.71 451.629   2
  13  -2   7 1492.35 442.085   2
  13   2   8 226.834 221.383   2
  13  -2   8 5.79594 166.989   2
  13   2   9 206.274 238.746   2
  13   2  10 253.362 203.836   2
  13  -3  -8 689.941 285.358   2
  13   3  -8 226.408 214.894   2
  13  -3  -7-65.2442 99.0039   2
  13   3  -7-269.257 186.283   2
  13  -3  -6 455.673 220.263   2
  13   3  -6 1318.30 476.634   2
  13  -3  -5 919.318 316.674   2
  13   3  -5 887.148 411.654   2
  13  -3  -4 1017.78 309.931   2
  13   3  -4 1241.94 466.409   2
  13  -3  -3 61.0983 109.322   2
  13   3  -3 346.523 210.889   2
  13   3  -2 51.8690 114.643   2
  13  -3  -2 159.867 147.034   2
  13   3  -1 430.736 288.620   2
  13  -3  -1 748.843 303.686   2
  13   3   0 429.627 278.964   2
  13  -3   0-60.9781 137.736   2
  13   3   1-16.4738 135.586   2
  13  -3   1 139.401 162.341   2
  13   3   2-16.6851 90.6454   2
  13  -3   2 81.2659 100.750   2
  13   3   3 682.347 331.387   2
  13  -3   3 106.073 227.588   2
  13   3   4 1743.87 505.543   2
  13  -3   4 1957.18 502.892   2
  13   3   5 342.082 199.733   2
  13  -3   5 224.321 205.754   2
  13   3   6 363.289 279.529   2
  13   3   7 475.789 313.915   2
  13   3   8 404.186 326.909   2
  13  -4  -5 898.661 333.526   2
  13  -4  -4 379.736 238.029   2
  13  -4  -3 167.379 224.845   2
  13  -4  -2-6.66143 102.135   2
  13  -4  -1-21.6169 91.4925   2
  13  -4   0 22.4564 125.124   2
  13  -4   1 339.623 196.491   2
  13  -4   2 209.136 188.588   2
  14   0 -12 117.657 162.638   2
  14   0 -11 114.957 163.148   2
  14   0 -10 169.633 167.150   2
  14   0  -9 251.394 202.959   2
  14   0  -8 441.941 274.757   2
  14   0  -7 1.51121 105.437   2
  14   0  -6-298.531 269.786   2
  14   0  -5-21.6692 80.7834   2
  14   0  -4-423.174 235.040   2
  14   0  -3-38.2738 137.303   2
  14   0  -2-175.983 184.050   2
  14   0  -1 68.4736 161.027   2
  14   0   0 204.320 194.585   2
  14   0   1 152.054 142.279   2
  14   0   2 56.4964 155.427   2
  14   0   3 225.461 173.633   2
  14   0   4 935.070 342.384   2
  14   0   5 127.637 148.453   2
  14   0   6 1405.68 448.146   2
  14   0   7 177.588 224.048   2
  14   1 -13-354.618 276.729   2
  14   1 -12 12.8016 118.433   2
  14  -1 -11 218.871 192.592   2
  14   1 -11 276.954 236.276   2
  14  -1 -10 45.5955 109.668   2
  14   1 -10 322.356 243.552   2
  14  -1  -9 39.2663 99.8818   2
  14   1  -9 61.9095 136.251   2
  14   1  -8 332.623 237.252   2
  14  -1  -8-81.6385 131.933   2
  14   1  -7-201.512 181.161   2
  14  -1  -7-254.023 195.172   2
  14   1  -6-145.460 198.349   2
  14  -1  -6-366.269 221.056   2
  14   1  -5-10.4417 80.0299   2
  14  -1  -5-50.2758 108.488   2
  14   1  -4 1270.51 440.513   2
  14  -1  -4 936.771 349.459   2
  14   1  -3 111.625 143.940   2
  14  -1  -3 19.5010 201.884   2
  14   1  -2 1221.44 391.320   2
  14  -1  -2 884.275 316.105   2
  14   1  -1 158.302 195.279   2
  14  -1  -1 137.322 168.620   2
  14   1   0 63.6246 156.761   2
  14  -1   0-258.367 196.813   2
  14   1   1 260.874 256.580   2
  14  -1   1 127.949 175.840   2
  14   1   2 155.420 213.547   2
  14  -1   2 230.425 155.436   2
  14   1   3-105.331 111.754   2
  14  -1   3-440.031 233.736   2
  14   1   4 142.121 173.036   2
  14  -1   4-1039.31 349.445   2
  14   1   5 10.9865 96.7499   2
  14  -1   5-246.036 296.810   2
  14   1   6 122.555 153.371   2
  14  -1   6 14.2617 132.283   2
  14   1   7 965.583 385.793   2
  14  -2  -9-289.464 209.013   2
  14  -2  -8 300.975 207.312   2
  14   2  -8 149.509 251.357   2
  14  -2  -7 338.885 225.051   2
  14   2  -7 676.687 368.477   2
  14   2  -6-276.317 222.991   2
  14  -2  -6 316.239 211.094   2
  14   2  -5 183.971 176.271   2
  14  -2  -5 483.328 257.923   2
  14   2  -4 16.3129 162.423   2
  14  -2  -4 189.280 170.465   2
  14   2  -3 92.4248 177.539   2
  14  -2  -3 308.501 234.826   2
  14   2  -2 262.549 206.467   2
  14  -2  -2 779.037 315.788   2
  14   2  -1 1347.73 467.209   2
  14  -2  -1 553.951 260.805   2
  14   2   0-305.367 214.767   2
  14  -2   0-30.8571 169.461   2
  14   2   1 574.378 284.576   2
  14  -2   1 184.053 118.345   2
  14   2   2 307.387 271.928   2
  14  -2   2 154.191 130.003   2
  14   2   3 1730.44 496.441   2
  14  -2   3 1032.52 378.362   2
  14   2   4 397.366 250.302   2
  14  -2   4 660.095 315.815   2
  14   2   5-463.720 273.663   2
  14  -3  -7 248.573 277.749   2
  14  -3  -6-119.951 140.094   2
  14  -3  -5 5.81157 101.351   2
  14  -3  -4 233.769 147.895   2
  14  -3  -3 11.2509 122.374   2
  14  -3  -2 165.477 140.899   2
  14  -3  -1-6.02285 122.246   2
  14  -3   0 119.607 127.730   2
  14  -3   1 440.382 293.348   2
  14  -4  -4 74.2360 169.358   2
  14  -4  -3 452.130 295.094   2
  15   0 -11 182.394 198.949   2
  15   0 -10 286.790 240.085   2
  15   0  -9 315.254 212.091   2
  15   0  -8 852.024 403.792   2
  15   0  -7 267.409 329.811   2
  15   0  -6 626.421 361.048   2
  15   0  -5 180.912 175.628   2
  15   0  -4 159.974 110.313   2
  15   0  -3 327.876 253.610   2
  15   0  -2 616.009 317.728   2
  15   0  -1 114.516 178.657   2
  15   0   0 161.515 233.590   2
  15   0   1 155.244 191.169   2
  15  -1 -10 407.586 253.004   2
  15  -1  -9 327.146 230.488   2
  15  -1  -8-23.5913 103.414   2
  15  -1  -7 662.732 330.332   2
  15  -1  -6 632.824 267.402   2
  15   1  -5 374.529 240.266   2
  15  -1  -5 377.427 282.694   2
  15   1  -4 277.773 183.793   2
  15  -1  -4 532.880 274.265   2
  15   1  -3 808.173 312.462   2
  15  -1  -3 1071.19 449.824   2
  15   1  -2-75.5493 165.855   2
  15  -1  -2 155.030 160.386   2
  15  -1  -1 109.308 132.594   2
  15  -1   0 290.118 186.435   2
  15  -1   1 440.882 243.831   2
  15  -2  -8-534.285 286.858   2
  15  -2  -7 363.815 238.264   2
  15  -2  -6 26.0888 103.106   2
  15  -2  -5-186.406 175.652   2
  15  -2  -4-151.611 162.677   2
  15  -2  -3 461.227 264.514   2
  15  -2  -2 26.8729 146.950   2
  15  -2  -1-94.0575 136.502   2
  15  -3  -6-54.3064 84.2912   2
  15  -3  -5-738.209 312.462   2
   0   0   0    0.00    0.00   0
TITL PSU-1432(467B_1) in P2(1)/c
REM P2(1)/c (#14 in standard setting)
CELL 0.71073  12.072690   5.740669  16.956928  90.0000  93.2810  90.0000
ZERR   22.00   0.003169   0.001546   0.003900   0.0000   0.0214   0.0000
LATT  1
SYMM -x, y+1/2,-z+1/2
SFAC C H N O
UNIT 22.00 22.00 22.00 22.00
TREF
HKLF 4
END
;
_shelx_hkl_checksum                32375
_olex2_submission_special_instructions  'No special instructions were received'
